# Supplementary material for: MRNIP condensates promote DNA double-strand break sensing and end resection
Source: Nat Commun. 2022 May 12;13:2638. doi: 10.1038/s41467-022-30303-w (PMC9098523; doi:10.1038/s41467-022-30303-w)
Supplement: Supplementary file 10 — Source Data [file 41467_2022_30303_MOESM10_ESM.xlsx]

## Sheet: Fig. 1f, 1g, 1h, Sup Fig. 2b-e
Patients	MRNIP expression score	TRG grade	OS (status)	OS (month)	LRFS (status)	LRFS (month)	DMFS (status)	DMFS (month)	PFS (status)	PFS (month)	DFS (status)	DFS (month)
1	0	1	0	30	0	30	0	30	0	30	0	26
2	0	1	0	38	0	38	1	19	1	19	1	17
3	0	1	0	33	0	33	0	33	0	33	0	30
4	0	1	0	45	0	45	0	45	0	45	0	42
5	0	1	0	42	0	42	0	42	0	42	0	35
6	3	2	0	19	0	19	0	19	0	19	0	16
7	3	2	0	43	0	43	0	43	0	43	0	41
8	9	2	0	49	0	49	0	49	0	49	0	45
9	9	2	0	36	0	36	0	36	0	36	0	32
10	0	1	0	74	0	74	0	74	0	74	0	73
11	0	1	0	77	0	77	0	77	0	77	0	74
12	0	1	0	39	0	39	0	39	0	39	0	35
13	0	1	0	70	0	70	0	70	0	70	0	67
14	0	1	0	83	0	83	0	83	0	83	0	79
15	0	1	0	34	0	34	0	34	0	34	0	30
16	0	1	0	32	0	32	0	32	0	32	0	30
17	0	1	0	32	0	32	0	32	0	32	0	25
18	0	1	0	68	0	68	0	68	0	68	0	64
19	0	1	0	45	0	45	0	45	0	45	0	42
20	0	1	0	34	0	34	0	34	0	34	0	31
21	0	1	0	50	0	50	0	50	0	50	0	47
22	0	1	0	74	0	74	0	74	0	74	0	70
23	0	1	0	67	0	67	0	67	0	67	0	63
24	0	1	0	33	0	33	0	33	0	33	0	29
25	4	2	0	22	0	22	0	22	0	22	0	20
26	3	2	0	23	0	23	0	23	0	23	0	19
27	1	3	0	29	0	29	0	29	0	29	0	26
28	1	2	0	21	0	21	0	21	0	21	0	16
29	1	2	0	37	0	37	1	7	1	7	1	3
30	2	3	0	17	0	17	0	17	0	17	0	15
31	4	2	0	15	0	15	0	15	0	15	0	14
32	1	1	0	72	0	72	0	72	0	72	0	69
33	1	2	0	29	0	29	0	29	0	29	0	26
34	6	2	0	29	1	17	0	29	1	17	1	14
35	6	2	0	39	0	39	0	39	0	39	0	36
36	8	2	0	44	0	44	0	44	0	44	0	42
37	6	2	0	33	0	33	0	33	0	33	0	30
38	4	1	0	68	0	68	0	68	0	68	0	65
39	4	2	0	32	0	32	0	32	0	32	0	29
40	9	3	0	19	0	19	0	19	0	19	0	16
41	6	2	0	22	0	22	0	22	0	22	0	20
42	12	3	0	23	0	23	0	23	0	23	0	21
43	9	2	0	33	0	33	0	33	0	33	0	30
44	9	2	0	43	0	43	0	43	0	43	0	42
45	6	2	1	14	0	14	0	14	0	14	0	12
46	6	2	0	37	0	37	0	37	0	37	0	35
47	0	1	0	34	0	34	0	34	0	34	0	31
48	0	1	0	36	0	36	0	36	0	36	0	33
49	4	2	0	21	0	21	0	21	0	21	0	19
50	12	3	0	24	0	24	0	24	0	24	0	21
51	0	1	0	36	0	36	0	36	0	36	0	32
52	1	2	0	20	0	20	0	20	0	20	0	15
53	4	2	0	22	0	22	0	22	0	22	0	19
54	6	2	0	34	0	34	0	34	0	34	0	16
55	12	3	0	21	0	21	0	21	0	21	0	19
56	3	2	0	23	0	23	0	23	0	23	0	20
57	12	3	1	16	0	16	0	16	0	16	0	1
58	0	1	0	38	0	38	0	38	0	38	0	35
59	0	1	0	45	0	45	0	45	0	45	0	42
60	0	1	0	71	0	71	0	71	0	71	0	67
61	0	1	0	51	0	51	0	51	0	51	0	49
62	0	1	0	35	0	35	0	35	0	35	0	32
63	0	1	0	34	0	34	0	34	0	34	0	31
64	0	1	0	75	0	75	0	75	0	75	0	71
65	0	1	0	37	0	37	0	37	0	37	0	34
66	0	1	0	30	0	30	0	30	0	30	0	26
67	0	2	0	44	0	44	0	44	0	44	0	41
68	0	1	0	35	0	35	0	35	0	35	0	30
69	0	1	0	40	0	40	1	16	1	16	1	12
70	0	1	0	71	0	71	0	71	0	71	0	68
71	0	1	0	69	0	69	0	69	0	69	0	66
72	0	1	0	58	0	58	0	58	0	58	0	55
73	0	1	0	80	0	80	0	80	0	80	0	74
74	0	1	1	40	1	25	1	25	1	25	0	21
75	0	1	1	38	0	38	0	38	0	38	0	35
76	0	1	0	59	0	59	0	59	0	59	0	57
77	0	1	0	39	0	39	0	39	0	39	0	35
78	0	1	0	55	0	55	0	55	0	55	0	51
79	0	1	0	38	0	38	0	38	0	38	0	35
80	0	1	0	31	0	31	0	31	0	31	0	26
81	0	1	0	42	0	42	0	42	0	42	0	39
82	0	2	1	40	1	27	0	40	1	27	1	24
83	0	1	0	44	1	28	1	16	1	16	1	13
84	0	1	0	34	0	34	1	32	1	32	0	29
85	0	1	0	36	0	36	1	22	1	22	1	19
86	0	1	0	58	0	58	0	58	0	58	0	54
87	0	1	0	68	0	68	0	68	0	68	0	64
88	0	1	0	34	0	34	0	34	0	34	0	30
89	4	3	0	29	0	29	0	29	0	29	0	26
90	1	2	0	32	0	32	0	32	0	32	0	28
91	1	2	0	45	0	45	0	45	0	45	0	42
92	1	2	0	44	0	44	0	44	0	44	0	41
93	1	2	0	22	0	22	0	22	0	22	0	19
94	4	2	0	35	0	35	0	35	0	35	0	31
95	4	2	0	15	0	15	0	15	0	15	0	12
96	1	2	0	17	0	17	1	9	1	9	0	6
97	1	2	1	23	0	23	0	23	0	23	0	3
98	1	2	0	28	0	28	1	8	1	8	1	6
99	1	2	0	32	0	32	0	32	0	32	0	29
100	4	2	0	32	0	32	1	15	1	15	1	11
101	4	2	0	23	0	23	0	23	0	23	0	20
102	1	2	0	43	0	43	1	11	1	11	1	8
103	1	2	1	18	1	10	1	8	1	8	1	5
104	1	2	0	27	0	27	0	27	0	27	0	27
105	1	2	1	15	0	15	1	14	1	14	1	12
106	4	2	0	42	0	42	0	42	0	42	0	39
107	6	2	0	46	0	46	0	46	0	46	0	43
108	4	2	1	37	0	37	1	15	1	15	1	12
109	6	2	0	24	0	24	0	24	0	24	0	21
110	4	2	0	16	0	16	0	16	0	16	0	14
111	2	2	0	33	0	33	0	33	0	33	0	29
112	6	2	0	44	0	44	0	44	0	44	0	42
113	4	2	0	30	0	30	0	30	0	30	0	27
114	4	2	0	20	0	20	0	20	0	20	0	18
115	8	2	0	44	0	44	0	44	0	44	0	40
116	8	3	0	26	0	26	1	20	1	20	0	17
117	6	2	0	29	0	29	0	29	0	29	0	27
118	6	2	0	71	0	71	0	71	0	71	0	68
119	6	2	0	21	0	21	1	12	1	12	0	8
120	8	3	0	23	0	23	0	23	0	23	0	20
121	8	2	0	43	1	21	0	43	1	21	1	18
122	6	2	0	16	0	16	0	16	0	16	0	13
123	6	2	1	39	1	26	1	11	1	11	1	8
124	8	3	0	17	1	11	0	17	1	11	1	7
125	4	2	1	12	1	11	0	12	1	11	1	9
126	6	2	0	20	0	20	1	11	1	11	1	9
127	6	2	1	20	1	10	1	10	1	10	1	8
128	6	2	0	20	0	20	0	20	0	20	0	17
129	9	2	0	35	0	35	0	35	0	35	0	33
130	9	3	0	21	0	21	0	21	0	21	0	19
131	12	3	0	18	0	18	0	18	0	18	0	16
132	12	3	0	22	0	22	0	22	0	22	0	19
133	6	2	0	54	0	54	1	12	1	12	1	9
134	12	3	0	19	0	19	0	19	0	19	0	13
135	9	2	1	33	1	25	1	25	1	25	1	22
136	12	3	0	18	0	18	0	18	0	18	0	16
137	6	2	0	22	0	22	1	11	1	11	1	8
138	12	1	0	76	1	28	0	76	1	28	1	23
139	12	3	0	20	0	20	1	15	1	15	0	13
140	3	2	0	42	0	42	0	42	0	42	0	39
141	12	3	0	21	0	21	0	21	0	21	0	18
142	3	2	0	28	0	28	1	7	1	7	1	4
143	12	3	0	30	0	30	1	8	1	8	1	6
144	9	3	0	26	0	26	0	26	0	26	0	24
145	3	2	0	26	0	26	0	26	0	26	0	19
146	6	2	0	54	0	54	0	54	0	54	0	52
147	12	3	0	30	0	30	0	30	0	30	0	27
148	9	2	0	34	0	34	0	34	0	34	0	31
149	6	2	0	22	1	15	0	22	1	15	1	11
150	3	1	0	35	0	35	0	35	0	35	0	32
151	12	3	0	17	0	17	1	6	1	6	1	4
152	6	2	1	53	1	39	1	39	1	39	1	37
153	12	3	0	27	0	27	1	17	1	17	1	13
154	6	2	0	35	0	35	1	28	1	28	0	27
155	3	2	0	33	0	33	1	22	1	22	1	19
156	6	2	1	21	0	21	1	15	1	15	1	12
157	12	3	0	23	0	23	0	23	0	23	0	20
158	6	2	0	41	0	41	0	41	0	41	0	36
159	12	3	0	21	0	21	0	21	0	21	0	18
160	12	3	0	22	0	22	1	15	1	15	0	12
161	12	2	0	24	0	24	0	24	0	24	0	20
162	0	1	0	31	0	31	0	31	0	31	0	26
163	0	1	0	35	0	35	0	35	0	35	0	32
164	0	1	0	68	0	68	0	68	0	68	0	66
165	0	1	0	43	0	43	0	43	0	43	0	41
166	0	1	0	46	0	46	0	46	0	46	0	41
167	0	1	0	74	0	74	0	74	0	74	0	71
168	0	1	0	55	0	55	0	55	0	55	0	52
169	0	1	0	30	0	30	1	12	1	12	1	7
170	0	1	0	70	0	70	1	22	1	22	1	19
171	0	1	0	70	0	70	1	58	1	58	1	55
172	0	1	0	38	0	38	0	38	0	38	0	32
173	0	1	0	70	0	70	1	6	1	6	1	3
174	0	1	0	77	0	77	1	23	1	23	1	19
175	0	1	0	44	0	44	1	20	1	20	1	18
176	0	1	0	77	0	77	0	77	0	77	0	73
177	0	1	0	58	0	58	0	58	0	58	0	56
178	0	1	1	44	1	38	1	38	1	38	1	35
179	0	1	0	33	0	33	0	33	0	33	0	30
180	0	1	0	32	1	18	0	32	1	18	1	16
181	0	1	0	99	0	99	1	30	1	30	1	28
182	3	2	0	33	0	33	0	33	0	33	0	30
183	1	1	1	30	0	30	0	30	0	30	0	27
184	1	2	0	40	0	40	0	40	0	40	0	36
185	4	2	0	30	0	30	0	30	0	30	0	27
186	4	2	0	44	0	44	0	44	0	44	0	40
187	1	2	0	42	0	42	0	42	0	42	0	39
188	2	2	0	23	0	23	0	23	0	23	0	20
189	4	2	0	23	0	23	0	23	0	23	0	20
190	4	2	0	18	0	18	0	18	0	18	0	14
191	4	2	0	20	0	20	0	20	0	20	0	18
192	6	1	0	70	0	70	0	70	0	70	0	66
193	4	2	0	24	0	24	1	16	1	16	1	11
194	4	1	1	53	0	53	1	15	1	15	1	12
195	2	1	0	50	0	50	0	50	0	50	0	47
196	4	2	0	30	0	30	0	30	0	30	0	26
197	4	2	0	39	0	39	0	39	0	39	0	36
198	4	2	0	20	0	20	0	20	0	20	0	18
199	4	2	0	28	0	28	1	23	1	23	1	21
200	12	1	1	49	1	44	0	49	1	44	1	44
201	12	2	0	45	0	45	0	45	0	45	0	42
202	6	2	0	20	0	20	0	20	0	20	0	17
203	3	1	0	78	0	78	0	78	0	78	0	72
204	9	2	0	44	0	44	0	44	0	44	0	41
205	12	3	0	21	1	7	0	21	1	7	0	3
206	9	3	0	30	0	30	0	30	0	30	0	26
207	6	2	1	21	1	8	0	21	1	8	1	4
208	9	3	0	26	0	26	0	26	0	26	0	26
209	3	2	0	33	0	33	0	33	0	33	0	29
210	12	3	0	26	0	26	0	26	0	26	0	20
211	9	3	0	19	0	19	0	19	0	19	0	17
212	6	2	0	18	0	18	0	18	0	18	0	16
213	3	2	0	21	0	21	0	21	0	21	0	19
	Note: for Status, "0" indicates without positive event, while "1" indicates with positive event.

## Sheet: Fig. 1j
Fig. 1j	days after IR	Mouse
		WT-1	WT-2	WT-3	WT-4	KO-1	KO-2	KO-3	KO-4
	3	1	1	1	1	1	1	1	1
	6	0.877806	1.04685	2.17906	0.849479	0.371685	0.446282	0.549237	0.127591
	9	1.04117	1.28638	1.63006	1.46323	0.319227	0.38277	0.469838	0.0919805
	12	0.901592	1.07419	1.82757	0.892679	0.342538	0.49081	0.364209	0.184638
	15	0.938748	1.92234	2.05299	1.68487	0.469384	0.572958	0.450867	0.165089
	18	1.13917	1.55888	1.86291	1.3553	0.393617	0.41032	0.48906	0.146636
	21	1.24911	1.6571	2.8238	1.6653	0.261892	0.501233	0.460687	0.179141
	24	1.7037	2.82886	3.00944	1.8536	0.478395	0.702311	0.598162	0.159987

## Sheet: Fig. 2
Fig. 2a	Time (s)	Bleached			Unbleached					Fig. 2b	Time (s)	Bleached				Unbleached				Fig. 2f	Time (s)	Droplets number				Fig. 2k		Height (nm)			Fig. 2n	Droplets	1/2 dilution	1/2 dilution + High salt
	-4	1	1	1	1	1	1	1			-4	1	1	1	1	1	1	1			-22	31					Distance(um)	Channel 1	Channel 2			2246	3593	827
	-2	1.01026	0.96362	0.979432	0.997145	0.973655	0.951002	0.973799			-2	0.961857	0.969301	0.892261	0.98408	0.972229	0.949164	0.979772			-20	35					0	-184.963	-185.376			1651	2409	196
	-1	1.00659	0.929846	0.941503	0.977921	0.956889	0.929248	0.942658			-1	0.892138	0.972618	0.970679	0.967402	0.973453	0.954437	0.982514			-18	32					0.008	-184.45	-185.469			2393	1850	798
	0	0.061626	0.153349	0.15764	0.978398	0.894721	0.885148	0.807127			0	0.039452	0.036489	0.038538	0.019899	0.990743	0.903787	0.992865			-16	31					0.016	-184.412	-185.552			1246	2020	411
	0.2626	0.139774	0.250708	0.277771	0.949609	0.895484	0.879171	0.794027			0.2626	0.052492	0.050734	0.051083	0.032481	1.00161	0.934868	0.999491			-14	30					0.023	-184.364	-185.587			7964	1365	387
	0.5251	0.204114	0.307833	0.349984	0.959935	0.886883	0.88634	0.798113			0.5251	0.064472	0.059904	0.058833	0.043665	0.986888	0.962253	1.00602			-12	31					0.031	-184.216	-185.728			1722	2788	405
	0.7877	0.257612	0.339338	0.386727	0.946754	0.87371	0.900088	0.793344			0.7877	0.07217	0.062568	0.069009	0.051065	0.959632	0.954437	1.00474			-10	32					0.039	-184.021	-185.92			9126	1521	375
	1.0502	0.301069	0.372552	0.426683	0.967122	0.878281	0.900442	0.794371			1.0502	0.074532	0.071547	0.072209	0.060538	0.963939	0.965644	1.00739			-8	32					0.047	-183.888	-186.112			3109	2633	428
	1.3127	0.348616	0.398846	0.454115	0.959174	0.845512	0.880841	0.790712			1.3127	0.081706	0.076034	0.080727	0.068061	0.984702	0.928263	1.0094			-6	31					0.055	-183.814	-186.239			6888	3932	823
	1.5753	0.379693	0.421399	0.471727	0.938094	0.866742	0.892795	0.779989			1.5753	0.083722	0.084035	0.083926	0.075623	0.962138	0.926928	1.01541			-4	33					0.062	-183.8	-186.314			2633	5825	180
	1.8378	0.407266	0.414143	0.479426	0.939332	0.853895	0.87176	0.792752			1.8378	0.08932	0.084813	0.091417	0.082153	0.956544	0.932321	1.01334			-2	30					0.07	-183.793	-186.281			9885	1303	213
	2.1004	0.429687	0.440212	0.503978	0.935809	0.832335	0.84666	0.764084			2.1004	0.092818	0.092747	0.094362	0.086489	1.01607	0.916995	1.01545		1,6-hex addition	0	30					0.078	-183.822	-186.341			1633	2393	748
	2.3629	0.455984	0.451209	0.520317	0.936764	0.83974	0.854549	0.770121			2.3629	0.093954	0.09795	0.103003	0.092262	1.0144	0.950561	1.01462			2		22				0.086	-183.911	-186.401			7490	2903	825
	2.6254	0.483399	0.455628	0.519219	0.922106	0.817859	0.831962	0.790622			2.6254	0.098505	0.102375	0.109148	0.098074	1.0342	0.958496	1.01497			4		17				0.094	-184.019	-186.481			8331	1518	397
	2.888	0.494075	0.472173	0.528022	0.913876	0.82613	0.840447	0.779651			2.888	0.099903	0.103611	0.115356	0.100342	1.00778	0.978976	1.02191			6		13				0.102	-184.104	-186.602			8823	2049	436
	3.1505	0.503002	0.495979	0.536323	0.908306	0.829179	0.841881	0.792497			3.1505	0.105763	0.109918	0.113884	0.106076	1.02893	0.978065	1.0249			8		14				0.109	-184.172	-186.718			2446	2571	211
	3.4131	0.531265	0.508328	0.536574	0.893985	0.81677	0.880723	0.788583			3.4131	0.106375	0.112457	0.122079	0.108823	1.03092	0.982671	1.02873			10		13				0.117	-184.203	-186.716			213	1656	422
	3.6756	0.534665	0.51094	0.542077	0.915874	0.807079	0.824669	0.781864			3.6756	0.110492	0.115512	0.124128	0.112957	1.03664	0.995818	1.03707			12		10				0.125	-184.253	-186.614			2000	400	401
	3.9381	0.542902	0.525558	0.549022	0.884994	0.809145	0.83411	0.774373			3.9381	0.116613	0.117202	0.12976	0.117059	1.03182	0.995151	1.0328			14		10				0.133	-184.323	-186.474			638	2288	416
	4.2007	0.553686	0.529074	0.562055	0.892557	0.815462	0.823955	0.764504			4.2007	0.115911	0.120978	0.140259	0.119806	1.01723	1.01175	1.03051			16		9				0.141	-184.374	-186.287			8417	561	402
	4.4632	0.576422	0.545169	0.567476	0.877285	0.804793	0.814031	0.775227			4.4632	0.124138	0.122277	0.140836	0.126972	1.01646	0.985213	1.03112			18		8				0.148	-184.318	-186.074			1635	597	841
	4.7258	0.58524	0.550381	0.571284	0.886276	0.79042	0.81917	0.767316			4.7258	0.1244	0.128262	0.142823	0.125857	1.02565	0.990425	1.0322			20		6				0.156	-184.189	-185.874			4525	2424	1162
	4.9883	0.58333	0.562281	0.575093	0.897317	0.786501	0.833278	0.768164			4.9883	0.128772	0.132617	0.148518	0.127847	0.956159	1.00012	1.02697			22		7				0.164	-184.012	-185.685			1427	5267	399
	5.2508	0.59879	0.570665	0.581022	0.88033	0.787808	0.833514	0.759998			5.2508	0.126321	0.129561	0.157226	0.132422	0.996722	0.999333	1.01573			24		5				0.172	-183.796	-185.487			3057		373
	5.5134	0.609361	0.578146	0.588049	0.856346	0.779858	0.829449	0.739916			5.5134	0.134721	0.132879	0.154922	0.139827	0.986117	0.938201	1.01283			26		6				0.18	-183.498	-185.189			8999		1200
	5.7759	0.612123	0.578832	0.573317	0.832888	0.765164	0.800649	0.753699			5.7759	0.136559	0.136196	0.155304	0.144402	0.959437	0.955105	1.01127			28		6				0.188	-183.171	-184.678			8625		576
	6.0385	0.614993	0.57996	0.583055	0.845976	0.764507	0.824191	0.75957			6.0385	0.138308	0.133333	0.157608	0.144764	0.945682	0.932445	1.00191			30		5				0.195	-182.832	-183.929			12324		421
	6.301	0.636348	0.585626	0.588809	0.843929	0.786393	0.837697	0.762975			6.301	0.141544	0.139839	0.158763	0.149417	0.906338	0.938201	1.00245			32		5				0.203	-182.491	-183.169			5438		1163
	6.5636	0.639005	0.617026	0.593552	0.822469	0.783889	0.804472	0.770803			6.5636	0.140931	0.137108	0.169389	0.149579	0.926524	0.873793	1.00455			34		6				0.211	-182.077	-182.376			2742		220
	6.8261	0.646285	0.612375	0.590076	0.824135	0.765597	0.814751	0.766207			6.8261	0.144168	0.142832	0.167658	0.155469	0.921188	0.968371	1.00248			36		5				0.219	-181.63	-181.408			2420		402
	7.0886	0.655636	0.618272	0.590672	0.821753	0.759173	0.794312	0.771823			7.0886	0.148629	0.143219	0.173871	0.155865	0.90679	0.97437	1.00207			38		6				0.227	-181.075	-180.246			4877		213
	7.3512	0.656855	0.623029	0.577973	0.820329	0.749375	0.7924	0.761355			7.3512	0.149504	0.146083	0.177452	0.15889	0.903832	0.968795	1.00889			40		6				0.234	-180.401	-179.03			6607		422
	7.6137	0.667163	0.639236	0.601	0.820374	0.734676	0.790606	0.775565			7.6137	0.145131	0.145238	0.184429	0.160484	0.947354	0.963646	1.00134			42		4				0.242	-179.517	-177.753			8890		415
	7.8763	0.667906	0.619974	0.611585	0.831557	0.721615	0.786187	0.764932			7.8763	0.14898	0.142311	0.185329	0.166731	0.941437	0.971461	0.996783			44		4				0.25	-178.506	-176.641			7475		396
	8.1388	0.668492	0.627567	0.60041	0.825608	0.745456	0.749374	0.761445			8.1388	0.150907	0.146016	0.185647	0.166056	0.935781	0.924444	0.985793			46		3				0.258	-177.379	-175.56			3505		214
	8.4013	0.678214	0.622692	0.600153	0.820042	0.733698	0.749256	0.766034			8.4013	0.151603	0.144064	0.187438	0.168642	0.925305	0.886639	0.986018			48		3				0.266	-176.146	-174.407			3047		198
	8.6639	0.685333	0.64105	0.599732	0.797013	0.753294	0.767778	0.76068			8.6639	0.151693	0.147968	0.189615	0.172024	0.918811	0.96086	0.987036			50		2				0.273	-175.017	-173.094			6477		811
	8.9264	0.703288	0.640714	0.609295	0.802533	0.73914	0.740648	0.769184			8.9264	0.151693	0.154341	0.193651	0.173061	0.920417	0.950861	0.983532			52		2				0.281	-173.906	-171.628			846		430
	9.189	0.707644	0.638108	0.60718	0.802485	0.740885	0.750808	0.748427			9.189	0.151782	0.155057	0.191983	0.175925	0.89689	0.941591	0.975187			54		3				0.289	-172.691	-170.049			429		784
	9.4515	0.715453	0.637765	0.609464	0.773126	0.746978	0.746625	0.745533			9.4515	0.155714	0.153301	0.18917	0.17899	0.862306	0.936441	0.975316			56		2				0.297	-171.418	-168.387			7118		607
	9.714	0.713224	0.631986	0.599394	0.790064	0.755906	0.766945	0.741708			9.714	0.156065	0.159349	0.201269	0.179113	0.838904	0.926809	0.964009			58		2				0.305	-170.116	-166.711			3241
	9.9766	0.7145	0.639922	0.604131	0.788353	0.74034	0.749734	0.739496			9.9766	0.152829	0.160781	0.205555	0.180623	0.820199	0.952073	0.961522		Removal	60			7			0.312	-168.706	-165.008			4812
	10.2391	0.720872	0.648082	0.607601	0.792778	0.725204	0.741604	0.748599			10.2391	0.160705	0.163124	0.198451	0.185521	0.841862	0.90639	0.965762			62			8			0.32	-167.141	-163.312			16473
	10.5017	0.724538	0.65613	0.590415	0.774553	0.727601	0.750572	0.720607			10.5017	0.160967	0.163578	0.197365	0.188145	0.873169	0.964919	0.973914			64			9			0.328	-165.497	-161.597			213
	10.7642	0.711363	0.663379	0.599563	0.767463	0.729453	0.734912	0.734645			10.7642	0.162805	0.167674	0.192883	0.18994	0.863397	0.941773	0.964773			66			12			0.336	-163.807	-159.853			9987
	11.0267	0.718162	0.680267	0.60041	0.748668	0.755365	0.754154	0.747318			11.0267	0.164375	0.161755	0.203701	0.192486	0.84212	0.955224	0.961364			68			14			0.344	-162.098	-158.055			4441
	11.2893	0.738245	0.648531	0.601088	0.745433	0.754491	0.747581	0.746808			11.2893	0.157992	0.166438	0.209141	0.192208	0.898882	0.931291	0.970122			70			13			0.352	-160.354	-156.349			3641
	11.5518	0.733465	0.663947	0.598377	0.743099	0.752968	0.75475	0.750301			11.5518	0.155452	0.171316	0.205751	0.191093	0.956802	0.980245	0.965632			72			14			0.359	-158.609	-154.648			429
	11.8144	0.725123	0.662588	0.592448	0.755997	0.727926	0.76455	0.731158			11.8144	0.152918	0.167674	0.204342	0.19408	0.99666	0.952254	0.974294			74			16			0.367	-156.889	-153.096			8168
	12.0769	0.721671	0.664857	0.600831	0.757425	0.740992	0.773518	0.746897			12.0769	0.150033	0.168781	0.204787	0.197184	0.962843	0.922565	0.968052			76			16			0.375	-155.233	-151.635			1764
	12.3394	0.731394	0.654652	0.589066	0.751047	0.712031	0.79718	0.766296			12.3394	0.153882	0.174114	0.210805	0.197423	1.00476	0.953103	0.969934			78			16			0.383	-153.55	-150.226			6532
	12.602	0.736865	0.657713	0.59194	0.734727	0.750571	0.816899	0.742046			12.602	0.144429	0.169235	0.209332	0.202394	1.00039	0.987034	0.970155			80			18			0.391	-151.951	-148.757			5177
	12.8645	0.742602	0.667463	0.587792	0.752187	0.764074	0.804832	0.741109			12.8645	0.14268	0.171579	0.208628	0.200249	1.01009	1.00115	0.979647			82			18			0.398	-150.389	-147.277			5354
	13.1271	0.715134	0.677885	0.595497	0.751285	0.770172	0.787024	0.756766			13.1271	0.143293	0.175479	0.209909	0.203553	1.02218	0.970555	0.986018			84			18			0.406	-148.846	-145.686			1259
	13.3896	0.739679	0.674033	0.595754	0.736345	0.769953	0.810208	0.750556			13.3896	0.139795	0.172944	0.211191	0.20172	1.03999	0.977035	0.991175			86			16			0.414	-147.317	-144.062			836
	13.6522	0.729213	0.68276	0.600918	0.712409	0.763749	0.799215	0.723584			13.6522	0.14111	0.176457	0.2085	0.1971	1.02295	0.990001	0.988885			88			16			0.422	-145.806	-142.442			8047
	13.9147	0.740797	0.669613	0.598377	0.711268	0.726511	0.809252	0.737539			13.9147	0.142157	0.176324	0.211896	0.20323	1.01736	0.970493	0.989043			90			16			0.43	-144.29	-140.892			5335
	14.1772	0.744835	0.676414	0.601427	0.728017	0.720088	0.814155	0.736174			14.1772	0.139183	0.176911	0.218041	0.20411	1.04789	0.969825	0.987992			92			11			0.438	-142.707	-139.514			431
	14.4398	0.744782	0.686388	0.598885	0.726209	0.713227	0.81714	0.750556			14.4398	0.140146	0.178667	0.217013	0.204227	1.05792	0.966735	0.9878			94			11			0.445	-141.087	-138.219			6037
	14.7023	0.760186	0.660431	0.592956	0.746242	0.713883	0.820604	0.733625			14.7023	0.135857	0.18166	0.221368	0.206178	1.06814	0.97231	0.986431			96			11			0.453	-139.442	-136.947			3019
	14.9649	0.742069	0.681513	0.596934	0.735867	0.732716	0.811045	0.727071			14.9649	0.131396	0.181269	0.227322	0.21	1.05876	0.968552	0.972512			98			13			0.461	-137.825	-135.629			10022
	15.2274	0.729108	0.672449	0.608956	0.725161	0.746219	0.817978	0.728091			15.2274	0.126851	0.183088	0.236412	0.209599	1.0655	0.96292	0.980824			100			13			0.469	-136.291	-134.244			1560
	15.4899	0.739416	0.674376	0.593213	0.713125	0.734243	0.814869	0.729965			15.4899	0.126149	0.195576	0.233726	0.206735	1.06576	0.964313	0.981496			102			12			0.477	-134.857	-132.874			5864
	15.7525	0.732775	0.68276	0.598885	0.716644	0.721615	0.801723	0.747917			15.7525	0.127547	0.18862	0.233981	0.213344	1.03452	0.936141	0.98863			104			12			0.484	-133.487	-131.429			1376
	16.015	0.754129	0.671652	0.602268	0.709412	0.714647	0.811641	0.755401			16.015	0.125013	0.189203	0.235262	0.21521	1.06062	0.914569	0.98175									0.492	-132.136	-129.781			1612
	16.2776	0.739945	0.681968	0.598547	0.709364	0.716821	0.778416	0.749957			16.2776	0.128249	0.192392	0.238589	0.214096	1.02514	0.894636	0.982005									0.5	-130.801	-128.027			5723
	16.5401	0.743825	0.681401	0.608448	0.730063	0.724119	0.764674	0.751742			16.5401	0.124221	0.192392	0.230267	0.2135	1.04339	0.914873	0.986177									0.508	-129.551	-126.222			3357
	16.8026	0.74393	0.689673	0.594312	0.717024	0.740773	0.749492	0.736857			16.8026	0.123525	0.191089	0.231163	0.213221	1.03105	0.919842	0.987545									0.516	-128.245	-124.44			1742
	17.0652	0.743188	0.684917	0.588727	0.699086	0.728583	0.745309	0.739324			17.0652	0.123436	0.187642	0.229949	0.216046	1.03465	0.920266	0.989264									0.523	-126.808	-122.725			7615
	17.3277	0.744516	0.677885	0.602776	0.710031	0.717039	0.707901	0.72018			17.3277	0.127636	0.193108	0.227004	0.216804	1.01633	0.923838	0.989169									0.531	-125.229	-121.085			206
	17.5903	0.747064	0.665873	0.602186	0.691187	0.720633	0.756903	0.733962			17.5903	0.121509	0.189332	0.220536	0.217484	1.01659	0.953226	0.999203									0.539	-123.455	-119.6			1492
	17.8528	0.754024	0.652614	0.598628	0.692995	0.705826	0.732641	0.728091			17.8528	0.119677	0.193886	0.222009	0.217283	1.02848	0.903544	1.00621									0.547	-121.62	-118.257			1209
	18.1153	0.7553	0.663834	0.617339	0.687381	0.703648	0.734794	0.731413			18.1153	0.118534	0.195709	0.222072	0.214698	1.04236	0.934505	1.00299									0.555	-119.821	-116.962			1354
	18.3779	0.751687	0.655107	0.606929	0.706937	0.720088	0.721766	0.722819			18.3779	0.120813	0.193108	0.215927	0.213305	1.04796	0.942378	1.00541									0.563	-118.083	-115.632			11510
	18.6404	0.761623	0.67018	0.610738	0.696279	0.734569	0.730493	0.728856			18.6404	0.120462	0.193041	0.216504	0.212068	1.05227	0.921535	1.01255									0.57	-116.437	-114.307			6130
	18.903	0.760666	0.672107	0.604978	0.689189	0.719218	0.736465	0.713543			18.903	0.118189	0.195447	0.21695	0.210875	1.04281	0.93935	1.00736									0.578	-114.901	-113.002			16037
	19.1655	0.763323	0.669613	0.608109	0.721068	0.743059	0.752961	0.734472			19.1655	0.118885	0.197462	0.213941	0.212981	1.03523	0.923719	1.00742									0.586	-113.42	-111.682			1238
	19.428	0.768847	0.676414	0.603792	0.716361	0.72956	0.751404	0.715328			19.428	0.123264	0.188162	0.213623	0.214497	1.04976	0.918445	1.01484									0.594	-112.021	-110.369			1234
	19.6906	0.772194	0.662812	0.597781	0.71812	0.735877	0.734075	0.704185			19.6906	0.122824	0.193757	0.218809	0.216169	1.04442	0.96189	1.00583									0.602	-110.681	-109.105			2880
	19.9531	0.75482	0.665536	0.607519	0.716551	0.746219	0.714715	0.715163			19.9531	0.120551	0.190048	0.219386	0.215132	1.04404	0.93729	1.00707									0.609	-109.347	-108.006			5510
	20.2157	0.754981	0.686388	0.618612	0.721877	0.754602	0.721288	0.71559			20.2157	0.118534	0.190506	0.210164	0.216648	1.02205	0.938563	1.01347									0.617	-107.979	-106.949			429
	20.4782	0.772989	0.677885	0.614208	0.699992	0.751228	0.760367	0.726478			20.4782	0.115037	0.197595	0.201142	0.217439	1.03626	0.94553	1.01541									0.625	-106.58	-105.902			6143
	20.7408	0.778093	0.677206	0.617257	0.676959	0.742407	0.72523	0.718905			20.7408	0.110926	0.197137	0.208887	0.207649	1.02269	0.936985	1.01761									0.633	-105.198	-104.843			3564
	21.0033	0.767785	0.678908	0.615475	0.687713	0.742845	0.708497	0.734562			21.0033	0.110052	0.195251	0.213305	0.206696	1.03298	0.90754	1.01994									0.641	-103.937	-103.79			3503
	21.2658	0.776389	0.681064	0.611328	0.671915	0.736854	0.705274	0.74536			21.2658	0.110052	0.199351	0.222777	0.206295	1.02694	0.908512	1.02258									0.648	-102.769	-102.776			2428
	21.5284	0.763057	0.702484	0.622333	0.692045	0.726949	0.712922	0.727753			21.5284	0.109439	0.196163	0.222713	0.211432	1.02784	0.900392	1.02188									0.656	-101.595	-101.732			217
	21.7909	0.769803	0.689904	0.611667	0.712838	0.724878	0.697026	0.724776			21.7909	0.10979	0.197075	0.22489	0.213221	1.00302	0.914268	1.02268									0.664	-100.506	-100.654			7408
	22.0535	0.767361	0.687859	0.616661	0.720166	0.728471	0.71137	0.720352			22.0535	0.115037	0.197853	0.230458	0.214057	1.00103	0.847743	1.0158									0.672	-99.434	-99.541			430
	22.316	0.759548	0.692846	0.621405	0.693756	0.747197	0.695114	0.711076			22.316	0.112241	0.202861	0.216568	0.219072	0.994664	0.901727	1.00958									0.68	-98.432	-98.485			7952
	22.5785	0.768209	0.700894	0.617426	0.70889	0.75645	0.699179	0.715163			22.5785	0.117749	0.203447	0.226745	0.220827	0.989075	0.957828	1.01045									0.688	-97.435	-97.432			3049
	22.8411	0.767199	0.712913	0.624197	0.715835	0.773872	0.688181	0.7212			22.8411	0.117487	0.198698	0.228217	0.219156	1.00701	0.913238	1.01108									0.695	-96.382	-96.447			422
	23.1036	0.775117	0.697041	0.627924	0.691187	0.776484	0.687344	0.709037			23.1036	0.121687	0.202732	0.231417	0.224527	1.02128	0.923175	1.00975									0.703	-95.277	-95.512			12756
	23.3662	0.760933	0.694779	0.640623	0.722686	0.757977	0.692843	0.71916			23.3662	0.126762	0.199089	0.238717	0.222176	1.01022	0.943351	1.00736									0.711	-94.199	-94.564			5397
	23.6287	0.754501	0.705201	0.631475	0.728065	0.764182	0.671448	0.723157			23.6287	0.127023	0.198311	0.237308	0.22202	1.0207	0.939169	1.0142									0.719	-93.116	-93.75			3705
	23.8912	0.768261	0.713704	0.620727	0.71793	0.748067	0.679578	0.716948			23.8912	0.123787	0.197657	0.230013	0.221385	1.01492	0.93844	1.01054									0.727	-92.058	-92.972			2701
	24.1538	0.767999	0.706903	0.628771	0.71617	0.760914	0.68352	0.686151			24.1538	0.127113	0.198635	0.240317	0.228428	1.03671	0.929413	1.00433									0.734	-90.948	-92.286			1590
	24.4163	0.77097	0.696138	0.622503	0.720357	0.763418	0.697144	0.665987			24.4163	0.12807	0.203643	0.244671	0.23137	1.01967	0.908813	1.00366									0.742	-89.839	-91.7			4493
	24.6789	0.756895	0.702371	0.629618	0.708555	0.756995	0.690093	0.701036			24.6789	0.131574	0.20182	0.246016	0.230061	0.987722	0.932808	1.00252									0.75	-88.807	-91.112			7665
	24.9414	0.777346	0.711435	0.633	0.709982	0.748067	0.703357	0.693469			24.9414	0.130521	0.202211	0.24928	0.232529	0.981038	0.929355	0.998056									0.758	-87.796	-90.574			8406
	25.2039	0.773203	0.706448	0.636476	0.689667	0.762115	0.684717	0.711421			25.2039	0.128249	0.198506	0.255747	0.236469	0.969079	0.941834	0.997484									0.766	-86.839	-90.044
																											0.773	-86.015	-89.502
																											0.781	-85.336	-88.97
																											0.789	-84.721	-88.44
																											0.797	-84.135	-87.97
																											0.805	-83.544	-87.543
																											0.812	-82.975	-87.164
																											0.82	-82.431	-86.868
																											0.828	-81.854	-86.665
																											0.836	-81.35	-86.576
																											0.844	-80.88	-86.436
																											0.852	-80.444	-86.341
																											0.859	-80.007	-86.239
																											0.867	-79.596	-86.145
																											0.875	-79.161	-86.123
																											0.883	-78.734	-86.162
																											0.891	-78.255	-86.151
																											0.898	-77.835	-86.141
																											0.906	-77.542	-86.102
																											0.914	-77.402	-85.953
																											0.922	-77.324	-85.71
																											0.93	-77.326	-85.449
																											0.937	-77.297	-85.212
																											0.945	-77.219	-85.036
																											0.953	-77.059	-84.933
																											0.961	-76.807	-84.874
																											0.969	-76.563	-85.072
																											0.977	-76.332	-85.477
																											0.984	-76.141	-86.049
																											0.992	-76.028	-86.739
																											1	-76.046	-87.47
																											1.008	-76.064	-88.236
																											1.016	-76.026	-88.971
																											1.023	-75.974	-89.741
																											1.031	-75.95	-90.478
																											1.039	-76.026	-91.167
																											1.047	-76.105	-91.859
																											1.055	-76.215	-92.584
																											1.063	-76.488	-93.395
																											1.07	-76.921	-94.287
																											1.078	-77.412	-95.226
																											1.086	-77.913	-96.244
																											1.094	-78.503	-97.375
																											1.102	-79.089	-98.558
																											1.109	-79.703	-99.809
																											1.117	-80.426	-101.09
																											1.125	-81.146	-102.359
																											1.133	-81.832	-103.546
																											1.141	-82.54	-104.707
																											1.148	-83.246	-105.98
																											1.156	-83.901	-107.27
																											1.164	-84.621	-108.578
																											1.172	-85.339	-109.833
																											1.18	-86.038	-111.155
																											1.187	-86.873	-112.508
																											1.195	-87.798	-113.885
																											1.203	-88.843	-115.297
																											1.211	-89.932	-116.74
																											1.219	-91.239	-118.116
																											1.227	-92.506	-119.417
																											1.234	-93.87	-120.673
																											1.242	-95.231	-121.985
																											1.25	-96.47	-123.283
																											1.258	-97.704	-124.651
																											1.266	-98.911	-126.082
																											1.273	-100.068	-127.554
																											1.281	-101.27	-129.07
																											1.289	-102.539	-130.54
																											1.297	-103.752	-131.954
																											1.305	-105.095	-133.352
																											1.312	-106.594	-134.715
																											1.32	-108.12	-136.009
																											1.328	-109.786	-137.245
																											1.336	-111.422	-138.474
																											1.344	-112.927	-139.622
																											1.352	-114.437	-140.736
																											1.359	-115.967	-141.818
																											1.367	-117.418	-142.822
																											1.375	-118.813	-143.844
																											1.383	-120.058	-144.864
																											1.391	-121.283	-145.917
																											1.398	-122.534	-147.038
																											1.406	-123.802	-148.209
																											1.414	-125.107	-149.466
																											1.422	-126.443	-150.825
																											1.43	-127.841	-152.273
																											1.438	-129.285	-153.74
																											1.445	-130.781	-155.144
																											1.453	-132.333	-156.554
																											1.461	-133.885	-157.93
																											1.469	-135.518	-159.262
																											1.477	-137.265	-160.522
																											1.484	-139.068	-161.767
																											1.492	-140.864	-163.025
																											1.5	-142.715	-164.28
																											1.508	-144.617	-165.411
																											1.516	-146.611	-166.443
																											1.523	-148.572	-167.326
																											1.531	-150.359	-168.115
																											1.539	-152.07	-168.925
																											1.547	-153.69	-169.786
																											1.555	-155.23	-170.675
																											1.562	-156.704	-171.509
																											1.57	-158.1	-172.268
																											1.578	-159.523	-172.911
																											1.586	-160.886	-173.565
																											1.594	-162.234	-174.247
																											1.602	-163.503	-175
																											1.609	-164.685	-175.791
																											1.617	-165.853	-176.612
																											1.625	-166.946	-177.362
																											1.633	-168.132	-177.984
																											1.641	-169.4	-178.455
																											1.648	-170.616	-178.85
																											1.656	-171.89	-179.15
																											1.664	-173.045	-179.386
																											1.672	-173.986	-179.607
																											1.68	-174.744	-179.82
																											1.688	-175.348	-180.086
																											1.695	-175.873	-180.385
																											1.703	-176.39	-180.729
																											1.711	-176.773	-181.128
																											1.719	-177.134	-181.422
																											1.727	-177.57	-181.574
																											1.734	-178.156	-181.51
																											1.742	-178.687	-181.298
																											1.75	-179.13	-181.155
																											1.758	-179.289	-181.063
																											1.766	-179.165	-181.06
																											1.773	-178.979	-181.079
																											1.781	-178.799	-181.131
																											1.789	-178.694	-181.216
																											1.797	-178.623	-181.239
																											1.805	-178.58	-181.229
																											1.813	-178.535	-181.131
																											1.82	-178.527	-180.984
																											1.828	-178.552	-180.897
																											1.836	-178.602	-180.818
																											1.844	-178.603	-180.77
																											1.852	-178.612	-180.833
																											1.859	-178.616	-180.877
																											1.867	-178.703	-180.949
																											1.875	-178.731	-181
																											1.883	-178.749	-180.989
																											1.891	-178.819	-180.914
																											1.898	-178.835	-180.84
																											1.906	-178.861	-180.813
																											1.914	-178.877	-180.754
																											1.922	-178.867	-180.718
																											1.93	-178.803	-180.758
																											1.937	-178.66	-180.841
																											1.945	-178.451	-180.973
																											1.953	-178.261	-181.085
																											1.961	-178.26	-181.076
																											1.969	-178.351	-180.943
																											1.977	-178.464	-180.656
																											1.984	-178.511	-180.008
																											1.992	-178.479	-178.735

## Sheet: Fig. 3
Fig. 3d	Time (s)	Bleached			Unbleached			Fig. 3f	Time (s)	condensed	diffuse	C/D
	-4	1.16896	1.18162	0.985034	1.03324	1.027			-5:00:00	15936.5	2354.88	6.76743
	-2	1.12959	1.19658	1.00641	1.00983	0.997778			-3:00:00	15986.8	2207.29	7.24275
	-1	1	1	1	1	1			-1:00:00	15688	2309.44	6.79299
	0	0.174453	0.252137	0.293267	0.977038	0.955602			0:00:00	15031.8	2166.14	6.93946
	2.0963	0.282058	0.34188	0.409724	0.979428	0.917758			2:00:00	12571.4	1806.93	6.95731
	4.1925	0.311357	0.365385	0.424672	0.953978	0.904049			4:00:00	8304.62	1928.86	4.30546
	6.2888	0.337915	0.452991	0.440709	0.953576	0.85725			6:00:00	3042.66	2550.86	1.1928
	8.3851	0.368133	0.476496	0.476489	0.955338	0.919582			8:00:00	2619.41	2545.54	1.02902
	10.4813	0.42399	0.557692	0.439637	0.904214	0.899519			10:00:00	2556.16	2776.53	0.920631
	12.0535	0.436818	0.606838	0.489311	0.929199	0.901409			12:00:00	2553.86	2671.19	0.956076
	14.1498	0.398817	0.598291	0.470078	0.873904	0.897651			14:00:00	2412.14	2575.49	0.936575
	16.246	0.42262	0.544872	0.510144	0.817738	0.912032
	18.3423	0.384152	0.598291	0.475962	0.776389	0.891153
	19.9145	0.401557	0.568376	0.488785	0.800984	0.819062
	22.0107	0.409341	0.581197	0.532047	0.805916	0.833625

## Sheet: Fig. 4c
Fig. 4c	Merged	outside
	0.220547	0.0100185
	0.0201795	0.00653168
	0.0667213	0.00370276
	0.0632927	0.00319393
	0.0170843	0.00164045
	0.073162	0.00332701
	0.0533496	0.00208754
	0.0390943	0.00278338
	0.00875084	0.00185716
	0.0291385	0.00505053
	0.0686734	0.00273402
	0.0720852	0.00240067
	0.073703	0.00659748
	0.0129949	0.0038341
	0.0577512	0.00448559
	0.0312778	0.00228063
	0.0559285	0.0040446
	0.0303736	0.00353837
	0.0130471	0.00238936
	0.0319393	0.00278338
	0.0371505	0.0016909
	0.0454743	0.00220496
	0.00850888	0.00554501
	0.0104586	0.0082973
	0.0231586	0.00429684
	0.00745641	0.00269901
	0.00951524	0.00809572
	0.0170047	0.00652355
	0.0188661	0.00191009
	0.0291924	0.00294342
		0.00412288
		0.00357099
		0.00313522
		0.00485352
		0.00262681
		0.00448994
		0.00697497
		0.00629392
		0.00435773
		0.00734029
		0.00842842
		0.00535648
		0.0106164
		0.00240284
		0.00479089
		0.00351402
		0.00597339
		0.00576942
		0.00634611
		0.00294081
		0.00480568
		0.00393587
		0.00369668
		0.0247686
		0.0143844
		0.00517839
		0.00542759
		0.0036384
		0.00363666
		0.0133252
		0.0027138

## Sheet: Fig. 5g,h,i
Fig. 5g	WT	KO-MRNIP			Fig. 5h	EV	MRNIP-GFP	Del-IDR1			Fig. 5i	EV-0min	MRNIP-GFP-0min	ΔIDR1-0min	EV-10min	MRNIP-GFP-10min	ΔIDR1-10min	EV-20min	MRNIP-GFP-20min	ΔIDR1-20min
	33	2				3	15	32				7	1	2	16	41	5	34	32	26
	26	3				2	21	13				0	7	3	1	23	2	31	28	14
	22	4				0	20	6				9	0	0	4	8	11	8	24	37
	19	9				0	17	12				0	0	0	0	15	9	4	19	5
	26	0				0	11	10				0	0	0	19	3	14	39	16	10
	16	4				0	14	24				11	22	0	9	17	26	25	22	5
	9	3				6	9	16				17	0	0	12	18	11	11	14	5
	5	4				4	13	8				0	0	0	9	28	8	1	11	21
	4	2				3	9	5				9	0	0	2	18	17	1	21	5
	17	5				1	19	21				21	2	0	6	23	29	17	31	13
	12	5				1	23	14				2	0	0	6	12	11	12	30	22
	21	0				3	3	16				4	1	0	8	7	4	12	24	3
	6	0				0	12	5				6	1	0	0	3	8	20	35	7
	11	0				0	15	11				0	0	0	1	19	10	19	56	3
	12	0				7	4	23				0	0	2	13	9	8	19	57	4
	4	0				5	7	12				1	1	9	3	9	2	5	30	10
	3	0				3	8	11				5	13	0	5	14	6	19	28	9
	8	4				4	7	14				17	1	0	11	16	14	21	14	6
	14	3				4	16	13				0	0	0	2	14	8	15	9	18
	7	1				3	1	11				5	11	0	1	3	9	29	8	9
	16	3				3	19	6				5	19	0	12	20	15	33	55	18
	12	0				2	13	8				0	0	0	13	28	19	19	38	21
	11	0				4	5	22				0	4	1	6	13	0	40	28	10
	19	0				0	18	18				1	1	7	1	6	9	14	7	2
	4	0				2	25	6				0	11	0	0	19	16	12	31	2
	5	0				0	16	2				4	19	3	1	2	15	37	27	3
	31	0				1	19	9				3	18		9	12	22	15	15	14
	13	0				0	18	12				1	1	5	6	13	5	22	15	15
	19	0				7	9	9				25	2	3	13	0	0	17	17	6
	13	0				11	5	18				29	1	4	1	21	15	21	17	3
	21	0				2	8	9				9	6	3	0	31	15	31	29	4
	10	0				3	6	14				2	5	1	9	4	8	33	12	1
	12	0				0	21	6				4	3	1	11	1	6	26	25	20
	7	0				2	27	7				2	7	2	9	26	7	30	17	17
	13	0				0	17	19				4	1	8	6	35	9	31	25	12
	12	0				6	18	13				3	0	0	5	8	3	23	30	12
	9	0				0	8	9				3	1	4	0	39	11	19	36	38
	7	0				5	21	11				0	11	7	1	18	11	30	50	11
	23	0				6	9	0				0	14	3	1	36	12	32	16	12
	19	0				3	10	5				15	7	3	14	3	2	9	19	14
	14	0				3	11	5				2	2	3	9	8	18	36	21	6
	0	0				2	18	12				6	2	7	2	13	14	32	23	11
	3	0				4	23	9				0	3	1	3	13	19	7	23	7
	19	0				7	5	6				0	5	5	9	21	6	13	28	20
	8	0				9	3	7				0	30	11	6	21	21	23	31	10
	9	0				5	13	4				0	3	19	5	29	1	31	38	14
	4	0				6	19	16				0	0	15	6	9	0	9	44	23
	2	5				0	17	8				0	6	1	5	18	3	11	37	14
	6	4				7	21	22				0	15	1	4	36	9	49	53	16
	6	6				3	17	4				0	1	0	2	11	7	42	41	14
	3	3				4	21	9				0	1	0	4	3	2	22	22	41
	14	4				0	20	7				0	0	0	2	22	1	36		10
	7	7				7	24	11				0	0	0	6	42	8	18	44	17
	8	6				5	9	13				0	3	0	3	19	1	18	29	5
	6	2				0	6	4				0	10	0	8	9	0	16	9	19
	11	0				0	5	12				0	0	0	2	19	0	20	5	19
	10	0				7	28	13				0	0	0	8	19	1	7	8
	5	0				6	21	8				0	0	0	1	15	7	11	7	15
	8	4				2	19	9				0	0	0	3	37	6	13	6	5
	3	0				7	22	14				0	1	0	6	8	25	19	9	23
	9	3				4	19	9				0	11	0	10	33	10	19	35	21
	7	0				2	11	6				0	17	0	7	3	9	12	18	17
	10	0				3	16	7				0	24	0	8	4	6	10	25	17
	6	2				2	15	4				0	34	0	1	11	7	16	18	18
	6	3				0	24	9				0	18	0	11	24	4	4	21	21
	9	0				0	21	13				0	3	0	6	17	9	5	16	21
	4	2				0	11	26				0	6	0	11	26	3	11	10	1
	3	7				0	12	18				0	16	0	11	21		14	20	13
	9	5				6	18	14				0	21	0			3	26	21	31
	7	3				11	5	9					0	0	9	3	22		9	11
	6	2				7	24	6					0	0	3	2	14	10	14	18
	6	0				6	9	11					0	0	9	10	17	10	22	1
	7	0				0	17	13					0	0	2	15	14	7	27	0
	9	0				0	21	8					0	0	7	8	2	3	47	4
	9	0				0	16	6					0	0	12	11	4	6	16	2
	10	0				0	5	13					0	0	8	30	6	6	7	7
	0	0				0	17	10					0	0	8	8	5	7	23	5
	0					0	15	5					0	0	11	20	13	4	28	3
	8					3	13	3					0	0	7	14	3	10	15	5
	8					2	24	3					0	0	11	13	3	11	23	11
	9					0	14	9					0	0	6	29	7	13	13	9
	6					0	17	6					0	0	3	14	4	1	20	6
	8					7	18	9					0	0	7	9	15	10	23	17
	11					5	16	11					0	0	8	11	9	26	43	12
	3					6	9	10					0	0	9	10	17	23	37	11
	4					4	16	27					0	0	2	19	3	2	9	18
	11					2	8	12					0	0	0	16	10	4	13	12
	8					0	14	10						0	0	6	15	4	23	13
	5					2	11	11							5	21	3	30	18	25
	6					3	12	12							11	2	2	41	1	7
	9					3	13	18							8	3	6	9	23	10
	4					4	21	14							6	19	17	14	24	20
	11					6	17	9							8	16	3	17	13	9
	10					0		6							1	30	15	7	19	14
	4					9		19							5	11	0	15	21	18
	3					5		23							13	29	0	24	17	11
	9					0		11							5	29	11	11	14	13
	10					0		3							4	39	27	17		7
	2					0		8							7	32	2	1		29
	0					3		13							1	39	10	0		23
	0					4		15							6	3	12	0		26
	16					4		12							11	6	26	4		23
	0					2		15							8	0	8	21		35
	11					0									2	0	13	19		11
	15					2									3	3	3	15		40
	13					4									9	6	3	21		10
	12					5									14	8	12	20		4
	9														10	5	29	17		3
	14														3	6	14	0		12
	6														2	19	11	8		10
	6														6	21	3	26		8
	6														8	5	2	20		3
	3														13	10	9			25
	5														7	10	10
	4														12	4	9
	0														0	3	14
															2	18	5
															6	34	7
															6	10	6
															7	36	3
															16	30
															15	18
															3	31
															2
															9

## Sheet: Fig. 6 d-i
Fig. 6d	WT	KO-MRNIP			Fig. 6e	EV	MRNIP-GFP	ΔIDR1			Fig. 6f	Cells with ssDNA (%)							ssDNA foci / nucleus				Fig. 6g	Cells with RAD51 foci (%)							RAD51 foci / nucleus				Fig. 6h	WT	KO
	71.2471	16.7436				4.06957	20.4254	14.5923					Ctrl			IR			EV	MRNIP-GFP	ΔIDR1				Ctrl			IR			EV	MRNIP-GFP	ΔIDR1			34.0909	25
	75.6351	9.5843				5.24587	14.8249	19.7665				EV	1.66667	0.330033	0	10.6136	13.8365	6.58363	15	3	2			EV	2	7.84314	7.69231	28.2051	29.8701	32.0755	11	14	10			30.4762	21.9512
	68.5912	45.9584				6.01909	23.5066	6.39504				MRNIP	0.485437	0	0.823045	24.7863	23.1776	19.4175	6	7	9			MRNIP-GFP	4.87805	4.08163	3.50877	41.2698	36.7089	48.0315	6	13	13			31.7308	18.2692
	72.0554	34.873				7.0733	13.1583	8.7205				ΔIDR1	0.704225	0.675676	0	7.29336	11.5468	11.7241	5	10	1			DEL-IDR1	6.06061	4.7619	4.41176	21.8978	19	16.3121	14	6	16
	67.0901	25.7506				10.8599	21.2199	5.44547											8	11	2										10	14	13
	71.3626	35.7968				9.39877	8.99181	5.81367											4	10	8										5	13	13		Fig. 6i		Ctrl			IR
	39.9538	27.1363				10.4065	17.7201	4.84473											2	5	8										8	10	6			EV	2.32558	3.61446	0	12.7273	13.6986	7.84314
	81.0624	72.7483				5.03851	14.759	7.03454											2	5	10										10	23	12			MRNIP-GFP	2.77778	3.22581	2.22222	26.7442	36.9565	35.9375
	86.4896	21.4781				10.639	25.8127	8.31355											3	2	3										18	17	11			ΔIDR1	3.22581	0	1.81818	15.0685	18.0556	10.6667
	70.0924	41.224				12.3056	19.3983	9.10808											1	3	2										6	10
	50.3464	29.7921				6.91827	40.2694	12.0149											5	3	4										10	6	12
	40.1848	21.9399				6.99578	12.0731	10.3483											3	1	3										6	9	11
	39.03	78.0601				15.4062	18.7006	24.8631											4	20	2										5	5	16
	47.806	29.5612				11.1235	17.1891	13.3908											5	40	5										17	7	10
	77.8291	20.7852				12.9257	11.4336	15.5419											8	14	4										8	6	4
	46.6513	30.485				10.1352	20.0572	10.2708											18	30	2										6	15	5
	137.76	22.0554				11.7049	24.1849	12.4025											9	13	1										15	19	9
	61.5473	34.642				6.86013	19.3789	11.4529											2	4	3										8	7	6
	67.552	12.933				13.9916	17.8383	13.4296											1	28	3										9	6	5
	52.5404	6.92841				7.15081	17.0341	10.077											2	3	8										6	9	5
	71.4781	46.0739				18.7588	19.999	7.77094											1	23	12										7	12	5
	71.9399	49.1917				13.604	14.3985	6.40666											1	3	11										9	15	8
	39.9538	15.4734				8.29417	16.9759	6.9764											2	9	4										8	25	5
	95.2656	42.2633				10.4646	16.8693	9.88324											2	6	2										8	15	9
	97.6905	18.1293				12.7126	17.1116	6.99578											6	4	1										18	6	12
	33.9492	32.448				19.0301	24.9988	8.62361											2	15	5										17	22	7
	42.3787	28.8684				11.4917	19.2045	11.2979											3	29	8										22	19	5
	56.8129	39.03				12.6932	8.77864	9.94138											1	12	3										8	14	6
	43.418	33.2563				10.0964	16.8596	11.1235											5	30	3										6	6	7
	47.1132	33.0254				5.2323	20.4641	6.49193											3	4	4										10	8	8
	51.8476	22.1709				12.48	14.6504	7.32522											2	5	5										5	12	7
	10.3926	19.6305				9.37939	20.0959	14.7861											1	3	1										13	7	9
	52.7714	7.73672				6.9764	24.0105	6.01909											2	21	1										8	14	7
	142.725	34.873				4.28274	31.1613	4.65094											2	4	8										6	8	6
	66.1663	43.5335				6.76905	14.9024	6.74386											3	9	5										9	9	8
	107.968	24.3649				5.42609	27.7893	15.5206											2	4	11										6	12	11
	16.7436	29.4457				7.02291	24.5724	9.30187											2	2	3										8	14	12
	58.3141	28.9838				13.1273	7.46088	12.4025											9	13	1										5	14	8
	61.0855	46.7667				9.10808	32.7697	7.11206											9	9	6										9	11	14
	40.1848	19.1686				15.5031	23.7198	17.4604											4	1	7										16	15	7
		23.7875				16.0942	28.0994	12.4606											1	6	5										6	13	11
		26.2125					21.9563	7.94535											3	30	8										11	19	7
		29.7921					26.646	6.20125											4	4	5										5	14	5
		19.2841					31.0838	6.49193											3	8	3										15	11	14
		37.6443					28.2932	8.06162											3	16	3										21	9	8
		43.1871					28.2351	15.7008											1	5	3										6	11	7
		53.3487					20.0378	8.13914											1	12	4										12	11	13
		49.5381					20.3285	5.42609											1	3	2										10	5	8
		83.0254					25.522	6.20125											4	3	1										17	13	4
		19.3995					21.1811	5.40671											2	7	3										9	14	5
		27.1363					21.0067												8	3	13										9	15	11
		32.3326					16.5302												5	3	9										4	13	11
		71.3626																	3	16	12										13	8	8
		13.5104																	12	13	6										14	15	7
		27.2517																	4	6	7										10	12	7
		40.6467																	1	7	6										7	5	8
		62.8175																	11	19	3										11	13	6
		62.8175																	3	9	2										14	11	12
		24.4804																	5	3	1										16	6	16
																			10	2	1										15	5	14
																			12	13	4										8	17	14
																			4	3	7										9	19	12
																			3	13	2										9	8	13
																			1	9	4										10	15	5
																			2	3	5										11	12	11
																			4	5	1										18	7	5
																			8	13	8										7	10	11
																			2	3	16										5	12	7
																			2	9	3										7	15	8
																			3	11	2										7	6	8
																			1	6	3										16	12	10
																			2	22	6										7	8	12
																			1	18	5										5	6	10
																			7	13	12										15	12	5
																			3	11	4										11	8	4
																			7	16	3										7	11	4
																			5	13	3										8	21	2
																			2	2	3										9	26	3
																			3	15	1										5	12	1
																			14	9											12	6	4
																			6	9											8	11	4
																			5	15											9	9	3
																			2	8											9	27	3
																			4	5											7	14	3
																			10	8											9	24	1
																			10	7											7	6	4
																			3	10											7	9	3
																			4	18											22	7	3
																			4	5											8	14	2
																			3	8											8	6	1
																			4	13											6	8	2
																			1	8											5	17	3
																				9											8	15	2
																				4											16	12	2
																				7											18	8	2
																				4											12	15	3
																															12	13	3
																															13	8	3
																															12	6	1
																															22	6	1
																															8	8	4
																															1	10	3
																															4	21	3
																															1	13	2
																															2	6	2
																															3	9	2
																															4	8	4
																															3	15	4
																															2	11	4
																															1	19	1
																															4	10	3
																															3	11	3
																															4	11	4
																															4	15	2
																															1	11	2
																															3	5	1
																															1	13	1
																															1	5	3
																															4	14	1
																															4	10	1
																															1	9	4
																															3	15	3
																															3	17	1
																															4	16	2
																															3	12	3
																															3	16	4
																															2	12	3
																															3	6	4
																															2	12	3
																															1	10	4
																															2	7	1
																															1	8	1
																															3	13	2
																															1	21	2
																															4	13	1
																															2	15	2
																															2	12	2
																															1	8	2
																															3	7	2
																															2	8	3
																															3	6	2
																															3	11	3
																															3	14	3
																															3	2	1
																															2	3	1
																															1	2	3
																															3	4	2
																															3	4	1
																															3	4	2
																															1	3	2
																															1	2	4
																															4	4	3
																															1	2	2
																															4	4	3
																															4	1	4
																															4	1	3
																															3	4	4
																															4	3	3
																															3	4	1
																															2	3	3
																															3	4	4
																															4	3	1
																															1	4	3
																															3	4	3
																															2	4	2
																															1	2	3
																															3	3	3
																															2	4	2
																															2	3	1
																															3	1
																															2	3
																															1	4
																															2	3
																															3	1
																															4	1
																															2	5
																															3	3
																															1	4
																															4	4
																															4	4
																															2	3
																															1	3
																															3	4
																															3	3
																															3	4
																															4	3
																															4	4
																															2	4
																															2	4
																															3	1
																															1	4
																															2	2
																															3	1
																															3	4
																															3	3
																															2	4
																															2	3
																															3	4
																															2	2
																															2	4
																															3	4
																															1	2
																															1	2
																															3	1
																															2	2
																															1	2
																																4
																																1
																																1
																																1
																																3
																																2

## Sheet: Fig. 7
Fig. 7a	WT	KO-MRNIP			Fig. 7b	WT			KO-MRNIP				Fig. 7c	EV	MRNIP-GFP	Del-IDR1		Fig. 7d	WT-0	KO-0	WT-3h	KO-3h	WT-10h	KO-10h	WT-20h	KO-20h		Fig. 7e	EV-0	MRNIP-GFP-0	ΔIDR1-0	EV-3h	MRNIP-GFP-3h	ΔIDR-3h	EV-10h	MRNIP-GFP-10h	ΔIDR1-10h	EV-20h	MRNIP-GFP-20h	ΔIDR1-20h		Fig. 7f	Radiation (Gy)	WT			KO-MRNIP
	1.02009	0.588235				IR-	IR+, 0.5h	IR+, 6h	IR-	IR+, 0.5h	IR+, 6h			64.3538	60.06	52.1123			3	0	11	15	27	6	6	1			31	21	5	8	31	33	11	11	6	26	0	5			0	1	1	1	1	1	1
	0.975642	0.561175				2.85172	19.5831	17.1729	11.9338	20.8141	28.7632			49.0864	43.5283	52.1779			9	1	10	27	25	9	13	1			0	0	2	7	20	37	19	12	8	12	0	6			2	0.353447	0.667486	0.513212	0.242	0.497665	0.549612
	0.925345	0.551585				6.06681	19.5593	16.4032	4.42814	24.5638	22.4835			70.9652	37.7527	38.3287			0	0	16	12	20	10	6	1			0	0	0	8	16	14	31	19	3	2	1	8			4	0.101895	0.159705	0.125915	0.0596	0.056051	0.086569
						4.68639	20.9172	17.7241	2.05788	31.6606	16.7119			54.0429	46.0293	47.1493			0	0	19	27	9	5	10	2			0	0	0	16	10	39	31	18	16	2	1	18
	EV	MRNIP-GFP	ΔIDR1			4.62273	22.6346	8.04524	8.11636	11.4304	10.8828			47.8257	45.4085	53.1649			3	1	9	14	10	11	5	1			0	0	0	29	20	57	11	17	7	4	0	7
	1	1.97848	0.962014			3.38457	16.1142	7.62536	11.4547	28.1334	19.9401			47.3623	43.7408	69.7634			5	11	7	33	5	6	3	1			0	0	0	3	20	6	22	7	19	15	1	3		Fig. 7g	Radiation (Gy)	EV			MRNIP-GFP
	0.938713	1.84968	1.01909			7.06814	20.1954	8.44864	15.5254	34.0124	13.3398			41.4026	51.2159	88.0485			3	1	9	37	10	12	2	1			0	22	13	9	34	46	27	18	17	4	0	8			0	1	1	1	1	1	1
	0.982087	1.92533	1.12935			3.1502	27.1355	9.69352	4.11636	14.5913	12.3237			56.4339	33.2846	62.1382			1	1	5	8	15	11	2	10			0	3	10	9	36	15	20	6	5	12	0	0			2	0.034043	0.257367	0.011236	0.219008	0.444219	0.037543
						4.46557	33.4324	29.8246	2.53948	16.0142	16.347			72.296	37.7767	34.4693			0	0	6	6	12	11	5	8			0	0	3	17	40	37	0	5	21	0	2	1			4	0.000869	0.003929	0.000843	0.004132	0.008114	0.006826
						5.69339	22.3249	15.7697	10.0122	16.8395	28.3821			59.6795	53.2336	80.2813			0	5	7	14	10	13	3	3			1	1	0	33	27	63	3	12	19	0	11	1
						11.6926	24.2122	5.9829	3.88582	12.0425	12.082			59.1199	43.0122	44.9371			14	1	9	7	7	5	2	18			0	2	0	20	21	10	27	11	18	1	2	6
						5.64216	35.0417	21.9319	4.97039	5.78666	15.0798			75.5145	41.7958	29.9362			1	0	6	28	9	3	6	3			1	0	0	25	7	20	42	3	9	5	5	2		Fig. 7i	ΔIDR1	FUSN-ΔIDR1
						2.17564	16.9433	27.4586	5.07514	15.5698	17.8549			38.6418	21.3348	67.1193				0	6	9	9	12	4	7			1	0	6	16	11	18	18	4	29	4	2	3			23.7624	48.0519
						1.55182	42.1388	28.6034	14.4862	20.6373	12.0204			63.8499	13.8085	42.55			0	0	4	17	6	4	1	1			0	6	0	16	12	22	12	5	21	0	1	13			22.3881	46.8085
						12.868	37.1609	10.1175	1.8088	41.1103	21.5849			63.1537	44.3044				9	3	6	27	10	9	7	6			0	0	0	11	29	9	13	28	4	5	0	5			23.6364	41.8367
						3.72694	30.0304	9.20811	9.56998	17.0856	14.172			45.7852	32.4265	36.7273			0	0	6	20	21	13	8	7			0	1	0	27	9	8	45	8	6	18	0	3
						6.58419	24.2015	7.32406	9.8579	16.7982	12.6391			67.3564	24.4993	51.429			0	0	7	24	9	13	3	2			0	1	0	3	13	41	36	24	22	2	11	3
						5.94584	25.5802	8.4374	7.30669	15.304	28.7917			34.7308	15.7396	29.8143			6	1	9	8	9	9	3	3			0	7	0	15	28	19	11	5	21	17	3	10
						4.08568	39.2356	26.1478	14.1592	19.3359	38.4286			34.9369	38.1062	68.7798			3	9	10	7	3	14	4	6			5	0	0	6	23	28	10	6	13	1	0	3
						4.87854	23.1342	8.0517	2.38655	22.8109	22.237			53.247	30.6287	62.7479			1	7	15	7	4	21	7	4			0	0	0	5	17	17	17	19	5	2	0	4
						6.96219	25.0754	6.27504	12.7877	12.8484	30.4758			46.4534	47.8887	59.6636			6	0	2	10	3	10	8	6			10	1	0	17	12	14	14	10	2	1	0	2
						6.90855	19.9971	6.19853	3.51567	17.4185	18.8193			44.6491	55.3505	41.4019			0	0	6	8	11	8	7	4			17	0	0	31	21	41	23	24	34	0	0	3
						2.77768	21.4244	12.6424	7.76856	28.1411	20.5137			30.2292	15.5928	70.6316			9	0	8	9	11	5	1	2			0	0	0	41	22	12	14	15	34	0	3	5
						11.5555	44.6819	4.20145	9.78069	31.5647	28.5677			69.4587	41.3396	31.9544			5	8	5	8	16	7	3	3			0	0	9	29	19	11	17	11	32	0	9	5
						7.66533	20.7552	24.8754	9.14864	26.6527	59.0402			60.1018	42.7977	48.5636				0	8	10	12	6	3	3			1	0	6	33	16	5	31	16	35	0	0	1
						4.51749	35.1507	11.7782	23.3422	69.7954	26.1931			49.9223	57.3619	60.0557			1	9	5	22	11	5	6	10			1	2	10	25	10	9	20	11	21	6	9	1
						4.69123	11.0591	10.1723	6.09768	33.2151	21.9747			54.5098	33.4924	48.6429			3	4	7	7	6	17	5	9			0	0	7	36	14	11	23	11	8	13	10	2
						7.68735	10.5009	11.2498	6.81413	18.0044	8.79485			41.8601	37.7338	46.5439			0	0	8	12	7	8	18	10			0	1	2	3	61	18	26	13	15	7	0	0
						7.12117	27.2697	21.6845	10.8008	10.5286	22.5			36.7714	65.6852	43.6639			0	0	4	8	5	4	13	4			18	7	7	8	28	22	27	25	12	5	3	9
						8.77245	19.0674	7.93154	6.2016	16.2339	23.1979			66.981	51.6468	51.2524			6	0	3	3	15	6	3	5			5	11	3	36	49	12	14	14	10	4	5	13
						2.27742	31.3077	6.89083	10.2988	21.023	21.0452			45.0348	27.4273	49.1331			1	0	12	5	12	31	4	24			22	2	0	44	51	13	10	14	18	12	13	12
						1.82028	24.0342	13.561	4.54005	27.2557	29.1411			75.0479	42.2401	24.1568			9	11	6	31	9	22	8	10			23	20	0	24	9	20	7	7	9	5	2	5
						4.39009	14.4573	10.7501	13.3769	28.3779	24.0782			51.4967	33.8311	40.7192				0	5	11	11	9	12	11			3	0	0	40	7	5	5	16	21	3	0	4
						7.77739	33.9745	6.63937	2.42559	19.7446	35.7095			40.3197	63.9767	31.5861			7	1	19	23	30	7	9	8			0	0	0	57	17	6	12	4	16	10		3
						4.82322	16.1031	11.772	7.73291	20.1308	14.7101			43.2113	38.6247	65.3836			3	0	8	24	9	14	11	9			0	0	0	7	12	14	19	5	11	7	5	1
						5.17202	14.3708	5.5878	5.20833	15.4197	20.0565			47.8027	32.2452	65.9383			4	7	7	14	5	7	6	1			15	0	0	32	4	36	41	3	4		19	0
						3.66481	32.0688	9.45973	8.36749	25.1592	12.4452			44.8841	61.919	70.3807			0	0	29	15	7	14	7	1			3	13	0	17	36	33	10	8	11	6	1	0
						3.04846	15.9159	8.49602	3.78976	46.0195	15.6			35.4289	32.1567	35.4323			0	0	12	16	5	8	2	7			4	6	0	24	21	28	34	17	8	0	1	1
						6.13323	61.6397	11.3789	4.08794	26.1619	40.232			32.4624	40.4203	66.1512			3	0	4	22	9	14	9	6			0	7	0	4	39	8	7	10	9	0	15	8
						1.34377	27.5524	5.29512	15.2845	33.5224	12.5202			70.3091	27.097	65.1314			4	1	32	13	5	5	3	13			3	0	19	3	11	3	6	18	13	2	0	2
						3.93323	22.0717	25.4391	4.59948	28.2989	20.5708			76.3413	32.7748	22.1575			7	19	6	11	11	3	5	10			0	11	1	12	5	4	9	27	6	1	4	7
						3.75377	23.7962	27.4144	5.32305	36.5904	20.2633			52.2678	52.2287	36.6601			11	10	10	12	13	5	9	9			1	20	0	4	27	11	31	22	22	1	3	9
						9.29881	21.133	13.3134	5.74242	24.8455	28.9656			49.4073	43.0654	56.2736			5	1	12	11	15	23	11	6			16	17	0	8	22	40	15	21	10	23	2	8
						6.85679	12.4505	21.1742	10.2349	17.6692	19.9116			52.534	43.2969	41.0945			0	0	8	24	16	4	8	9			0	0	9	16	28	14	33	24	5	0	3	29
						5.03528	16.0295	9.30056	8.48996	43.801	14.8124			53.6605	37.7184	44.2451			1	2	3	7	10	5	13	31			0	0	0	36	31	21	29	43	18	0	6
						9.96728	34.8157	7.38884	8.80228	24.1065	15.4037			54.5423	18.0507	42.2932			0	0	3	6	23	9	9	21			11	24	0	35	20	10	47	21	5	15	1	7
						7.19773	25.7734	10.8267	7.41612		17.2336			44.8965	34.7321	41.942			0	0	14	8	16	8	13	9			0	11	1	24	27	14	24	20	11	25	5	1
						6.23512	29.3878	24.4972	6.23598		19.7664			60.9641	28.0591	30.4626			12	13	6	7	12	15	0	14			0	14	3	36	39	16	11	17	17	1	0	0
						7.43039	17.9725	6.96344	15.6594		22.5848			65.7067	50.1209	46.3482			0	0	11	8	9	11	0	16			5	0	0	6	11	16	20	31	13	12	0	0
						5.18147	14.4443	12.502	8.68133		26.3928			49.142	17.4292	48.7528			0	0	6	9	7	34	0	5			21	0	0	22	35	22	19	19	10	9	0	1
						0.241499	14.9329	5.92243	13.1701		29.8354			56.2574	28.4024	28.4857			2	3	7	3	7	3	0	8						23	23	22	5	25	8	9	3	1
						4.33312	23.2292	13.1101	5.51932		18.748			86.9671	21.7454	33.4227					12	3	4	21	0	16						32	23	8	8	18	7	8	11	2
						3.42817	12.6174	12.1316	4.97887		21.6213			55.1645	47.3238	36.5791					17	3	3	3	0	11						35	32	7	10	2	8	10		19
						2.87876	29.6078	20.7642			18.0786			51.6179	28.0134	50.617					11	7	19	11	0	8						26	4	36	16	19	11	11	5	25
						16.0976	32.389	6.63975			30.7218			65.5791	38.6115	52.5291					6	3	9	3	0	3						25	3	46	7	14	21	6	6	14
						9.26444	23.9619	10.7466			20.396			60.865	16.9635	43.7033					7	5	7	2	0	18						26	42	16	6	12	4	0	2	8
						5.36742	44.8589	17.0588			18.8086			39.1838	32.6416	29.658					9	9	8	6	0	9						0	3	19	3	17	2	0	14	9
						12.2487	36.8471	9.29551			27.0404			45.5423	40.4713	45.4549					12	5	5	2	0	8						9	4	5	0	29	8	0	6	4
						15.2995	20.9154	27.7318			14.8676			69.9182	40.9654	54.2193					7	6	18	0		8						6	14	9	13	32	12	10	0	8
							21.5228	12.3316			23.5796			8.43917	48.0919	44.4853					27	9	11	4	1	11						12	2	28	7	18	9	2	1	0
							20.9369				25.3304			79.5576	35.3993	39.7377					25	6	9	5	1	0						9	3	7	6	27	7	6	6	0
							38.6064				25.4675			13.3668	41.2544	71.7746					10	9		6	1	0						10	11	10	15	26	5	4	3	17
							17.7042				31.8075			44.8206	50.4738	41.7831					12	4	17	21	2	0						26	11	21	18		5	6	0	11
											24.4633			48.224	39.9262	59.8163					9	8	4	12	1	0						25		14	14		7	5	1	14
											28.8241			35.2133	8.36621	57.385					4	10	1	12	13	3						33		39	3		8		0	6
											15.8593			43.9357	62.1859	29.8866					11	2	4	24	9	2						14		14	13		8	2	1	1
											20.0901			61.6872	43.7716	40.0922					9	8	8	7	12	1						17		6	18		15	8	1	8
											12.7629			60.821	34.2208	63.5088					10	2	6	5	16	0						18		5	23		26	12	0	15
											23.1004			42.6136	35.8577	44.9973					4	3	5	14	6	1						29		10	3		15	7	0	5
											32.8451			67.5276	41.4914	28.2966					14	4	6	13	5							5		5	14		16	4	0	0
														56.5596	38.6932	43.8621					11	6	1	11	14	19						8		9	22		11	8	1	0
														82.6932		32.1105					7	12	7	8	2	10						28		11	8		9	4	1	5
														42.6136		30.9134					3	14	5	9	1	5						48		15	28		29	10	0
														67.5276		55.4625					5	8	6	8	13	9						19			4		18	7	0	7
														56.5596		42.1041					16	10	4	5	8	8						19			14		10	13	3	5
														82.6932		74.5897					9	8	7	17	12	6									5		11	9	1	2
																52.5273					9	10	2	24	1	4									3		27	5	0	0
																33.3455					11	19	3	3	4	10									9			1	0	4
																31.5383					17	10	14		5	18									11			13	4	0
																48.8723					14	8	10	13	4	19									6			4	2	0
																38.5349					9	3	7	12	13	12									15			0	5	8
																34.4383					10	1	3	14	9	19												0	4	23
																53.9746					8	1	9	10	11	21												0	6	9
																70.717					5	8	9	13	3	2												0		13
																36.7058					10	10	5	4	6	1												0	6	19
																63.1464					8		9	7	12	3												0	1	0
																41.5237					10	5	9	5	20	3												1	9	0
																74.7636					9	11	12	12	2	2												1	1	5
																39.1901					13	9	4	16	2	2												0	2	0
																33.4906					17	12	6	7	2	8												13	0	0
																48.7897					9	3	4	21	1	5												23	3	13
																36.2208					8	4	9	28	1	9												12	5	5
																46.7341					24	11	6	21	1	12												12	8	10
																29.732					4	13	4	2	1	17												0	13	0
																31.8008					11	5	7	1	8	11												0	9	0
																39.4009					4	8	7	3	0	9												3	4	0
																41.6474						13	4	4	0	8												0	5	12
																34.8679						8	7	4	0	20												0	1	10
																31.4953						7	10	9	0	12												0	0
																						7	4	22	0	18												0	4	3
																						5	9	3	0	2												0	2	14
																						17	11	4	0	1												13	0	21
																						8	9	5	0	5												21	0	3
																						4	14	14	0	21													0	5
																						4	6	3		13												7	1	0
																						3	9	4		11												0	5	0
																						3	2	5		1												0	3	21
																						5	7	8		2												8	6	0
																						3	8	4		2												2	0	0
																						3	10	7		0												10	1	1
																						3	11	2		0												4	6	4
																						5	14	3		0												5	0	0
																						5	12	3		0												2	7	8
																						6	8	6		0												10	2	22
																						7	6	11		0												14	0	2
																						25	3	10		0												0	3	5
																						17	10	9		0												2	0	2
																						14	2	8														1		3
																						20	9	4														10	4	3
																						7	5	6														2	7	8
																						11	7	12														2	1	5
																						8	4	9														24	15	8
																						9	8	7														31	0	0
																						8	11	15														17	3	0
																						9	4	5														6	9	8
																						16	2	13														3	3	6
																						11	1	8														3	3	4
																						17	17	6														21	0	4
																						11	7	16														10	0	7
																						22	5	6														8	5	2
																						5	4	14														13	15	13
																						9	11	14														0	3	23
																						8	17	12														1	2	4
																						7	5	13														1	2	0
																						7	11	21														5	7	21
																						6	5	11														14	6	0
																						9	8	4														5	1	17
																						6	11	2														2	2	9
																						8	8	15														11	8
																						14	11	9														9	1	8
																						22	7	15														8	0	0
																						26	4	14														11	4	9
																						11	9	8														9	0	0
																						7	6	11														2	0	0
																						6	7	11														4	3	2
																						3	4	8																9
																						10	6	16														0		10
																						22	5	17														2		4
																						12	32	4														1		8
																						5	7	16														1		22
																						5	8	8														0		0
																						18	3	6														0		4
																						13	11	12														0		14
																						12	8	4														7		12
																						19	11	6														12		16
																						7	11	14														1		8
																						9	14	9														7		5
																						23	7	7														14		0
																						4	6	13														0		0
																						26	3	15														0		39
																						25	1	7														3		18
																						10	8	13														3		9
																						8	4	15														7		0
																						9	21	14														6		0
																						8	8	11														4		2
																						11		12														0		9
																						8		18														0		21
																						9		11														0		3
																						10		8														20		5
																						8		17														5		16
																						6		6														3		0
																						7		9														8		1
																						9		6														0		9
																						16		7														0		1
																						3		15														0		4
																						11		9														0		0
																						17		12														4		0
																						11		20														8
																						9		19														1
																						9		11														2
																						16		13														1
																						8		9														25
																						13		4														0
																								30														4
																								23														13
																								17														0
																								10														0
																								8														2
																								5														2
																								9														3
																								15														0
																								14														0
																								16														5
																								13														9
																								10
																								16
																								21
																								18
																								8
																								13
[truncated: 17 more columns]

## Sheet: Sup Fig. 2
Supplememtary Fig. 2a	MRNIP-Low	MRNIP-High		Supplememtary Fig. 2f	Time(Hour)	WT-0Gy		KO-0Gy		WT-2Gy		KO-2Gy		WT-4Gy		KO-4Gy
	2	1			0	0	0	0	0	0	0	0	0	0	0	0	0
	10	1			0.5033	0.0496	0.0416	0.0578	0.0664	0.0891	0.0885	0.1036	0.1048	0.108	0.106	0.0917	0.0723
	10	3			0.7533	0.0682	0.0589	0.0738	0.0811	0.1088	0.1089	0.1283	0.1275	0.1304	0.1309	0.1093	0.0877
	10	3			1.0033	0.0856	0.0723	0.0889	0.0959	0.1273	0.126	0.1471	0.1438	0.1477	0.1481	0.1205	0.0979
	10	5			1.2533	0.0993	0.0857	0.105	0.1102	0.1431	0.1403	0.1614	0.1583	0.1597	0.1613	0.1324	0.1051
	10	10			1.5033	0.112	0.1015	0.122	0.1238	0.1597	0.1553	0.1771	0.1667	0.1739	0.1739	0.1438	0.1146
	30	10			1.7533	0.1235	0.1151	0.1385	0.14	0.1791	0.1706	0.1888	0.1811	0.1878	0.1871	0.155	0.1243
	50	20			2.0033	0.1361	0.1282	0.1523	0.1556	0.1952	0.1842	0.2015	0.1934	0.2021	0.1987	0.1656	0.1333
	50	30			2.2533	0.1471	0.1389	0.1642	0.1694	0.2098	0.1967	0.2132	0.2041	0.2131	0.2083	0.1761	0.142
	50	30			2.5033	0.1577	0.1495	0.1751	0.1818	0.2232	0.2091	0.2224	0.214	0.224	0.2172	0.1858	0.1504
	60	40			2.7533	0.1673	0.1578	0.1849	0.1929	0.2351	0.2195	0.2301	0.2221	0.233	0.2253	0.1939	0.1574
	70	40			3.0033	0.176	0.1675	0.1939	0.2021	0.2451	0.2284	0.2369	0.2286	0.2403	0.2311	0.2002	0.1623
	80	40			3.2533	0.1836	0.1761	0.2012	0.2101	0.2532	0.235	0.2428	0.2343	0.2466	0.2366	0.2046	0.1674
		40			3.5033	0.1896	0.1814	0.2069	0.2179	0.2609	0.242	0.2484	0.2396	0.253	0.2418	0.2093	0.1717
		40			3.7533	0.1953	0.1872	0.2129	0.2245	0.268	0.2472	0.2532	0.2443	0.2584	0.2465	0.2136	0.1753
		40			4.0033	0.1957	0.1919	0.2182	0.2305	0.2747	0.2528	0.2579	0.2487	0.2635	0.2511	0.2176	0.1785
		50			4.2533	0.1994	0.1998	0.2239	0.2361	0.2815	0.259	0.2623	0.2544	0.269	0.2561	0.222	0.1829
		50			4.5033	0.2013	0.2073	0.229	0.2425	0.2889	0.2647	0.2682	0.259	0.2749	0.261	0.2261	0.1863
		50			4.7533	0.2051	0.2116	0.2342	0.2484	0.2956	0.2709	0.2738	0.2649	0.281	0.2668	0.2291	0.1902
		50			5.0033	0.2103	0.2176	0.2398	0.2554	0.3033	0.2775	0.2792	0.2703	0.2872	0.2726	0.2349	0.1943
		60			5.2533	0.2151	0.2232	0.2458	0.2617	0.3103	0.284	0.2843	0.2751	0.292	0.2774	0.2399	0.1988
		70			5.5033	0.2197	0.2287	0.2517	0.2683	0.3172	0.2904	0.2901	0.2797	0.2972	0.2825	0.245	0.2034
		80			5.7533	0.2246	0.2338	0.257	0.2742	0.3248	0.2965	0.2984	0.2844	0.3027	0.2873	0.2498	0.2071
		70			6.0033	0.2275	0.2401	0.2633	0.2804	0.3317	0.3028	0.3033	0.2891	0.309	0.2924	0.2548	0.2118
					6.2533	0.2318	0.2465	0.2681	0.2867	0.3379	0.3087	0.3079	0.2936	0.3143	0.2976	0.2592	0.2157
					6.5033	0.2368	0.253	0.2735	0.2928	0.3449	0.3147	0.3124	0.2988	0.3198	0.3016	0.2642	0.2193
					6.7533	0.2414	0.2587	0.2776	0.2992	0.3518	0.3201	0.3176	0.3036	0.3246	0.3062	0.269	0.2235
					7.0033	0.2467	0.2645	0.282	0.3043	0.3574	0.3258	0.3227	0.3083	0.3277	0.3093	0.273	0.2272
					7.2533	0.2521	0.2693	0.2873	0.3091	0.3628	0.3315	0.3272	0.3124	0.3321	0.3135	0.2762	0.2314
					7.5033	0.2564	0.2748	0.2918	0.3136	0.3694	0.3362	0.332	0.3178	0.3365	0.3171	0.2813	0.2353
					7.7533	0.2604	0.2804	0.2961	0.3176	0.3752	0.3413	0.3359	0.3224	0.3401	0.3211	0.2852	0.2392
					8.0033	0.2658	0.2838	0.3003	0.3216	0.3798	0.3461	0.3394	0.3258	0.3436	0.3252	0.2893	0.242
					8.2533	0.2706	0.2883	0.3044	0.3249	0.3849	0.3505	0.3439	0.3299	0.3479	0.3284	0.2927	0.2457
					8.5033	0.2727	0.2918	0.3078	0.3293	0.3897	0.3553	0.3479	0.3339	0.3515	0.3311	0.2963	0.2493
					8.7533	0.2767	0.2952	0.3107	0.332	0.3948	0.36	0.3523	0.3366	0.354	0.3338	0.3002	0.2528
					9.0033	0.2799	0.2997	0.3138	0.3357	0.4003	0.3646	0.3556	0.3406	0.3558	0.3363	0.3045	0.2562
					9.2533	0.2832	0.3037	0.3168	0.3394	0.4048	0.3681	0.359	0.3439	0.3574	0.3372	0.3085	0.2594
					9.5033	0.2879	0.3087	0.3202	0.3428	0.4086	0.3722	0.3628	0.3473	0.3601	0.3401	0.3121	0.2623
					9.7533	0.291	0.3129	0.3221	0.3466	0.4138	0.3767	0.3661	0.3508	0.3618	0.3424	0.3157	0.2655
					10.0033	0.2953	0.3167	0.3248	0.3498	0.4182	0.3807	0.3701	0.3541	0.3647	0.3454	0.3193	0.2691
					10.2533	0.2994	0.3205	0.3287	0.3525	0.422	0.3852	0.3732	0.3574	0.3649	0.3485	0.3224	0.272
					10.5033	0.304	0.3245	0.331	0.356	0.4249	0.3893	0.376	0.3613	0.3679	0.3514	0.3264	0.275
					10.7533	0.3072	0.327	0.3341	0.3584	0.4286	0.3925	0.3781	0.3638	0.3702	0.3536	0.3299	0.2782
					11.0033	0.3107	0.3297	0.3377	0.3617	0.4316	0.3966	0.3823	0.3676	0.3721	0.3573	0.3331	0.2816
					11.2533	0.3148	0.3316	0.3405	0.3646	0.4343	0.4008	0.3851	0.3708	0.3745	0.359	0.3338	0.2841
					11.5033	0.319	0.3356	0.3442	0.3669	0.4372	0.4066	0.3879	0.3743	0.3768	0.3616	0.3368	0.2864
					11.7533	0.3237	0.3381	0.3478	0.3679	0.4398	0.4101	0.3908	0.3781	0.3791	0.3632	0.3388	0.2899
					12.0033	0.3265	0.3411	0.3516	0.3696	0.4441	0.4122	0.3934	0.3817	0.3805	0.3652	0.3412	0.2924
					12.2533	0.3298	0.3452	0.3548	0.372	0.4477	0.4153	0.3964	0.3849	0.3826	0.3676	0.3439	0.2952
					12.5033	0.333	0.3485	0.3578	0.3749	0.4508	0.418	0.3993	0.388	0.3847	0.3703	0.3463	0.2975
					12.7533	0.3358	0.3518	0.3614	0.378	0.4529	0.4204	0.4012	0.3899	0.3859	0.3716	0.3483	0.2999
					13.0033	0.3387	0.3559	0.366	0.3815	0.4564	0.4235	0.4043	0.3931	0.3874	0.3729	0.3509	0.3022
					13.2533	0.3442	0.3582	0.3693	0.3845	0.4594	0.4242	0.4044	0.3941	0.3868	0.3721	0.3531	0.3033
					13.5033	0.3451	0.3588	0.3715	0.3871	0.4605	0.4253	0.4056	0.3956	0.3878	0.3735	0.3535	0.3042
					13.7533	0.3473	0.362	0.3749	0.3912	0.4623	0.4263	0.4065	0.398	0.389	0.3749	0.3541	0.304
					14.0033	0.3493	0.364	0.3779	0.3936	0.4648	0.4283	0.4102	0.401	0.391	0.3767	0.3547	0.3051
					14.2533	0.3525	0.3668	0.3794	0.3952	0.4657	0.4293	0.41	0.4033	0.3919	0.3794	0.3554	0.3065
					14.5033	0.3537	0.3698	0.3816	0.3974	0.4675	0.4312	0.4104	0.4048	0.3933	0.3813	0.356	0.3084
					14.7533	0.3567	0.3741	0.3839	0.3977	0.4686	0.4321	0.4113	0.4053	0.3949	0.3828	0.3561	0.3092
					15.0033	0.3594	0.3768	0.3841	0.3983	0.4688	0.4327	0.4111	0.407	0.3963	0.3847	0.3562	0.3095
					15.2533	0.3619	0.3801	0.3855	0.3992	0.4691	0.434	0.4097	0.4066	0.3954	0.3858	0.3565	0.3096
					15.5033	0.3611	0.381	0.3865	0.4001	0.4708	0.4339	0.4103	0.4071	0.3953	0.3877	0.3578	0.3102
					15.7533	0.3628	0.3822	0.3879	0.4024	0.4711	0.4339	0.4122	0.4088	0.3966	0.3877	0.3591	0.3111
					16.0033	0.3665	0.3828	0.3894	0.403	0.4725	0.4347	0.4145	0.4097	0.398	0.3881	0.361	0.3108
					16.2533	0.3677	0.3851	0.3902	0.4051	0.4726	0.4365	0.4167	0.4122	0.4004	0.389	0.3623	0.3114
					16.5033	0.3699	0.3874	0.3924	0.4079	0.4743	0.4365	0.4191	0.4133	0.402	0.3888	0.3622	0.3118
					16.7533	0.3716	0.3903	0.3932	0.4094	0.4749	0.4375	0.4195	0.4153	0.4023	0.3879	0.363	0.3122
					17.0033	0.3733	0.3931	0.3949	0.4101	0.4756	0.4374	0.4217	0.4176	0.4044	0.3885	0.3638	0.312
					17.2533	0.3763	0.3957	0.3966	0.411	0.4759	0.4392	0.4246	0.419	0.4052	0.3908	0.3649	0.3123
					17.5033	0.3782	0.3983	0.3994	0.4103	0.4762	0.4402	0.4271	0.4221	0.4089	0.3938	0.3659	0.3128
					17.7533	0.3805	0.4005	0.4015	0.4131	0.4802	0.4404	0.4297	0.4257	0.4119	0.3958	0.3657	0.3114
					18.0033	0.3834	0.4023	0.4041	0.4155	0.4822	0.441	0.4327	0.4289	0.4151	0.3978	0.3664	0.3117
					18.2533	0.387	0.4052	0.4061	0.4183	0.4825	0.4416	0.4362	0.4327	0.4158	0.3992	0.3681	0.3122
					18.5033	0.3898	0.4085	0.4072	0.422	0.4819	0.4447	0.4402	0.4377	0.4178	0.4017	0.3685	0.3134
					18.7533	0.3925	0.4108	0.4106	0.4237	0.4835	0.4462	0.4433	0.4426	0.4202	0.4039	0.3715	0.3135
					19.0033	0.3973	0.4154	0.4143	0.425	0.4852	0.4471	0.4477	0.4464	0.4232	0.4054	0.3729	0.3145
					19.2533	0.4007	0.4194	0.4169	0.4238	0.4876	0.4499	0.451	0.4493	0.4261	0.4083	0.374	0.315
					19.5033	0.4046	0.4234	0.4212	0.4261	0.4904	0.4514	0.4555	0.452	0.428	0.4125	0.3757	0.3168
					19.7533	0.4089	0.4287	0.4248	0.4249	0.4934	0.4541	0.4585	0.4557	0.431	0.4149	0.378	0.3164
					20.0033	0.4139	0.4352	0.4294	0.4278	0.4941	0.4558	0.4608	0.4566	0.4312	0.4165	0.3779	0.317
					20.2533	0.4174	0.4389	0.4324	0.4282	0.4938	0.4546	0.4619	0.4577	0.4312	0.4199	0.38	0.3179
					20.5033	0.4183	0.4402	0.435	0.4298	0.4951	0.4562	0.4644	0.4597	0.4329	0.4224	0.3807	0.3189
					20.7533	0.4213	0.4422	0.4377	0.4311	0.4956	0.4559	0.4666	0.4613	0.4345	0.4252	0.3791	0.3193
					21.0033	0.4253	0.4456	0.4385	0.4309	0.4964	0.4562	0.4687	0.4638	0.437	0.4285	0.378	0.3218
					21.2533	0.4283	0.4477	0.4382	0.4324	0.4937	0.4542	0.4717	0.4671	0.4411	0.4302	0.3779	0.323
					21.5033	0.4312	0.4496	0.4401	0.4337	0.4939	0.4544	0.4731	0.4698	0.4432	0.4312	0.3767	0.324
					21.7533	0.4325	0.4523	0.4432	0.4371	0.4939	0.4555	0.4739	0.4717	0.4438	0.4319	0.377	0.3227
					22.0033	0.4353	0.4541	0.4461	0.4407	0.4944	0.4582	0.4771	0.4728	0.4448	0.4337	0.3756	0.3232
					22.2533	0.4388	0.4562	0.4483	0.4438	0.4937	0.4584	0.479	0.4756	0.4477	0.4343	0.3751	0.3236
					22.5033	0.4415	0.459	0.4516	0.4469	0.4934	0.4598	0.4815	0.4784	0.4496	0.4367	0.3746	0.3258
					22.7533	0.4446	0.4619	0.4546	0.4496	0.4953	0.4612	0.4852	0.4813	0.4508	0.4377	0.3748	0.3266
					23.0033	0.4475	0.4652	0.4569	0.4513	0.4972	0.462	0.487	0.4841	0.4548	0.4395	0.3781	0.3289
					23.2533	0.4499	0.4684	0.46	0.4521	0.5011	0.4624	0.4901	0.4865	0.4589	0.4425	0.3792	0.3301
					23.5033	0.4533	0.4693	0.4636	0.4555	0.505	0.4639	0.4933	0.4897	0.4613	0.4451	0.3823	0.3312
					23.7533	0.4557	0.4701	0.4661	0.4577	0.5093	0.4654	0.4956	0.4925	0.465	0.4487	0.3844	0.3334
					24.0033	0.4586	0.4707	0.4712	0.459	0.5127	0.4701	0.4981	0.4944	0.4672	0.453	0.3874	0.3353
					24.2533	0.4611	0.4735	0.4724	0.4625	0.5163	0.4732	0.5005	0.4966	0.4708	0.4566	0.3889	0.3365
					24.5033	0.4643	0.476	0.4765	0.4671	0.5164	0.4762	0.5036	0.5002	0.4752	0.4585	0.3897	0.3388
					24.7533	0.4679	0.4771	0.4803	0.47	0.5176	0.4794	0.5083	0.5027	0.4791	0.4628	0.3903	0.3403
					25.0033	0.4706	0.4803	0.4836	0.4734	0.5205	0.4822	0.511	0.504	0.4829	0.4663	0.3915	0.3416
					25.2533	0.4734	0.4851	0.4879	0.4776	0.5234	0.4836	0.515	0.5077	0.4861	0.4705	0.392	0.3445
					25.5033	0.476	0.4878	0.4927	0.4812	0.5272	0.4863	0.5186	0.5104	0.4892	0.4744	0.393	0.3467
					25.7533	0.4808	0.4876	0.4975	0.4841	0.5308	0.4903	0.5228	0.5145	0.4934	0.4782	0.3966	0.3479
					26.0033	0.484	0.4907	0.5019	0.4866	0.533	0.4933	0.525	0.5166	0.4961	0.481	0.3993	0.348
					26.2533	0.4885	0.493	0.5062	0.491	0.5349	0.4968	0.5282	0.5184	0.4984	0.4836	0.4022	0.3494
					26.5033	0.4908	0.4941	0.5071	0.4947	0.5358	0.5004	0.5323	0.52	0.5021	0.4865	0.4057	0.3512
					26.7533	0.4945	0.4974	0.5098	0.4973	0.5388	0.5061	0.5355	0.5221	0.5058	0.491	0.4089	0.3546
					27.0033	0.4976	0.4997	0.5138	0.5019	0.5396	0.5099	0.5373	0.525	0.5092	0.4953	0.4096	0.3581
					27.2533	0.5011	0.5026	0.5167	0.5052	0.5421	0.514	0.5403	0.5291	0.5117	0.4987	0.4125	0.359
					27.5033	0.5052	0.5071	0.5214	0.5096	0.548	0.5158	0.5415	0.5325	0.5145	0.5031	0.4142	0.3603
					27.7533	0.5089	0.5099	0.5245	0.5137	0.5528	0.5168	0.5434	0.5338	0.5179	0.5062	0.417	0.3625
					28.0033	0.513	0.514	0.5285	0.5185	0.5558	0.5184	0.544	0.5357	0.5196	0.507	0.4174	0.3639
					28.2533	0.5164	0.5167	0.5342	0.5219	0.5597	0.5209	0.5458	0.5377	0.5219	0.5106	0.4208	0.3667
					28.5033	0.5184	0.52	0.5382	0.5246	0.5637	0.525	0.5467	0.5392	0.5252	0.5136	0.423	0.3699
					28.7533	0.5196	0.5212	0.541	0.5238	0.5667	0.5281	0.549	0.5415	0.5283	0.516	0.4233	0.3719
					29.0033	0.5208	0.5229	0.5434	0.5261	0.569	0.5316	0.5504	0.5453	0.5313	0.5183	0.4251	0.3744
					29.2533	0.5235	0.5241	0.5468	0.5297	0.5729	0.536	0.5527	0.5478	0.5346	0.5204	0.4278	0.3767
					29.5033	0.5264	0.5242	0.5506	0.5329	0.5757	0.5384	0.5544	0.551	0.5378	0.5234	0.4313	0.3793
					29.7533	0.5271	0.5251	0.5544	0.5344	0.5774	0.5409	0.5577	0.5542	0.5405	0.525	0.4322	0.3801
					30.0033	0.5285	0.5268	0.558	0.5358	0.5785	0.5426	0.5608	0.5561	0.5422	0.528	0.4341	0.3832
					30.2533	0.5311	0.5297	0.5618	0.5375	0.5822	0.5445	0.564	0.5582	0.5429	0.5298	0.4371	0.3842
					30.5033	0.5347	0.5321	0.565	0.5412	0.5834	0.5458	0.5673	0.5611	0.5459	0.5315	0.4396	0.3861
					30.7533	0.5379	0.5342	0.5673	0.5455	0.5832	0.5477	0.5694	0.5627	0.5476	0.5339	0.4423	0.3886
					31.0033	0.5406	0.5367	0.5692	0.5484	0.5854	0.5516	0.5716	0.5651	0.5513	0.5389	0.4455	0.3895
					31.2533	0.5433	0.5386	0.5712	0.5513	0.5895	0.5522	0.5745	0.5672	0.5547	0.5391	0.4498	0.392
					31.5033	0.5454	0.5399	0.5739	0.5522	0.5934	0.5555	0.5788	0.5703	0.5569	0.5395	0.4525	0.3951
					31.7533	0.5477	0.5414	0.5765	0.5547	0.5932	0.559	0.5816	0.5709	0.5585	0.5417	0.455	0.3962
					32.0033	0.5497	0.5439	0.5785	0.5565	0.5947	0.561	0.5831	0.5723	0.5599	0.5426	0.4573	0.3981
					32.2533	0.5527	0.5435	0.5807	0.5579	0.5948	0.563	0.5845	0.5755	0.5609	0.5451	0.4601	0.3999
					32.5033	0.5569	0.5438	0.5825	0.5596	0.595	0.5651	0.5846	0.5784	0.5621	0.5472	0.4599	0.4025
					32.7533	0.561	0.5453	0.5833	0.5594	0.5974	0.5664	0.5874	0.58	0.5631	0.5513	0.4624	0.4052
					33.0033	0.5642	0.5464	0.5813	0.5603	0.5995	0.5684	0.5903	0.5821	0.5639	0.5538	0.4666	0.4071
					33.2533	0.5679	0.5462	0.5837	0.5602	0.6012	0.5711	0.5922	0.5848	0.5669	0.5549	0.469	0.4101
					33.5033	0.5697	0.5491	0.5869	0.561	0.6038	0.5723	0.5961	0.588	0.5692	0.5554	0.4718	0.41
					33.7533	0.5724	0.5507	0.588	0.5636	0.6055	0.5752	0.5986	0.5895	0.5701	0.5576	0.4738	0.4109
					34.0033	0.5749	0.5529	0.5897	0.5651	0.6097	0.5785	0.6013	0.592	0.5726	0.5575	0.4766	0.4123
					34.2533	0.5773	0.5539	0.5904	0.5656	0.6117	0.5795	0.6031	0.5935	0.5727	0.5589	0.4769	0.4132
					34.5033	0.5795	0.5562	0.5947	0.5675	0.6131	0.5798	0.6044	0.5949	0.5735	0.5617	0.4793	0.4164
					34.7533	0.5826	0.5564	0.5972	0.5674	0.6154	0.5804	0.6067	0.5973	0.5732	0.5643	0.4813	0.4182
					35.0033	0.5857	0.559	0.5986	0.5692	0.6175	0.5824	0.6106	0.6	0.5746	0.5666	0.484	0.4198
					35.2533	0.5879	0.5605	0.6011	0.5681	0.6194	0.582	0.6121	0.6013	0.5759	0.5691	0.4857	0.4207
					35.5033	0.5893	0.5618	0.6026	0.5692	0.6213	0.5842	0.6119	0.6033	0.5764	0.5711	0.4852	0.423
					35.7533	0.5912	0.5638	0.6062	0.5694	0.6236	0.5847	0.6132	0.6071	0.5769	0.5691	0.4869	0.4226
					36.0033	0.5927	0.5677	0.6093	0.5723	0.6206	0.5855	0.6154	0.6127	0.5793	0.5709	0.4864	0.4225
					36.2533	0.5941	0.5708	0.6111	0.5715	0.6203	0.5867	0.6171	0.6159	0.5794	0.5725	0.487	0.422
					36.5033	0.5934	0.5732	0.6141	0.5732	0.6213	0.5886	0.6191	0.6194	0.5811	0.5745	0.4863	0.4248
					36.7533	0.5938	0.5728	0.6163	0.5754	0.6194	0.5884	0.6211	0.6225	0.5842	0.5738	0.4868	0.4256
					37.0033	0.5951	0.5749	0.6178	0.5785	0.6166	0.5888	0.6235	0.6236	0.5831	0.5743	0.4879	0.4259
					37.2533	0.5988	0.577	0.6191	0.58	0.616	0.5881	0.6254	0.6227	0.5837	0.5765	0.4854	0.4258
					37.5033	0.6013	0.5794	0.6192	0.5809	0.6146	0.5876	0.6286	0.6226	0.5843	0.5757	0.4861	0.4259
					37.7533	0.603	0.5826	0.6213	0.5813	0.6183	0.5885	0.6296	0.6264	0.5871	0.5769	0.4875	0.4257
					38.0033	0.6097	0.5878	0.6233	0.5832	0.6181	0.5869	0.6304	0.6275	0.5851	0.5777	0.486	0.4246
					38.2533	0.6147	0.5937	0.6263	0.583	0.6184	0.5851	0.6321	0.6301	0.5843	0.577	0.4856	0.4241
					38.5033	0.6188	0.5974	0.6284	0.5816	0.6164	0.5869	0.6333	0.6322	0.5838	0.5789	0.486	0.4257
					38.7533	0.621	0.6003	0.6299	0.5789	0.6152	0.5879	0.6366	0.6329	0.5833	0.5795	0.4866	0.4249
					39.0033	0.6243	0.6017	0.6299	0.578	0.6137	0.5871	0.6383	0.6348	0.5843	0.5806	0.4852	0.425
					39.2533	0.6267	0.6066	0.6311	0.5783	0.6133	0.587	0.6417	0.6378	0.5838	0.5826	0.4839	0.4246
					39.5033	0.6296	0.6075	0.6316	0.5775	0.611	0.5854	0.6447	0.6389	0.5832	0.5838	0.4819	0.4226
					39.7533	0.6308	0.6084	0.6335	0.5751	0.6072	0.5835	0.6462	0.6374	0.5837	0.5829	0.4808	0.4211
					40.0033	0.6323	0.6109	0.6318	0.5763	0.6079	0.5819	0.6472	0.6389	0.585	0.5835	0.4795	0.4193
					40.2533	0.6356	0.6126	0.6338	0.5777	0.6055	0.5778	0.6475	0.6389	0.5823	0.58	0.4796	0.4184
					40.5033	0.6366	0.6158	0.6353	0.5783	0.6045	0.5767	0.649	0.6387	0.5804	0.5779	0.4771	0.4193
					40.7533	0.6371	0.6172	0.6359	0.5801	0.6048	0.5764	0.6504	0.6387	0.5783	0.5759	0.4754	0.4188
					41.0033	0.6373	0.6177	0.6355	0.5795	0.6026	0.574	0.6533	0.6393	0.5736	0.5734	0.4736	0.4146
					41.2533	0.6407	0.6198	0.6376	0.5811	0.5999	0.5719	0.6539	0.6394	0.5731	0.5718	0.4724	0.4142
					41.5033	0.6431	0.6209	0.6411	0.5795	0.5997	0.5653	0.6568	0.6403	0.5742	0.5724	0.466	0.4108
					41.7533	0.6443	0.6219	0.6404	0.5812	0.5985	0.5587	0.6581	0.6431	0.5747	0.5739	0.4611	0.4084
					42.0033	0.6459	0.6226	0.6389	0.5798	0.5995	0.5543	0.6611	0.6456	0.5768	0.573	0.4609	0.4068
					42.2533	0.6455	0.6237	0.6403	0.5806	0.599	0.5513	0.6623	0.6486	0.5805	0.5715	0.46	0.4044
					42.5033	0.6476	0.6256	0.6401	0.5812	0.599	0.5491	0.6656	0.652	0.5834	0.5741	0.4566	0.4014
					42.7533	0.6508	0.6277	0.64	0.5833	0.5957	0.5499	0.6688	0.654	0.5841	0.5767	0.4531	0.4003
					43.0033	0.6531	0.6285	0.6412	0.5864	0.5953	0.5489	0.6729	0.6577	0.5844	0.5776	0.4519	0.3959
					43.2533	0.6577	0.6293	0.6444	0.5904	0.5936	0.5508	0.6773	0.6605	0.5882	0.5806	0.4475	0.394
					43.5033	0.66	0.6342	0.6453	0.5935	0.5933	0.5525	0.6797	0.6637	0.5883	0.5835	0.4462	0.3917
					43.7533	0.6633	0.6383	0.6487	0.5936	0.5956	0.5556	0.6834	0.6656	0.5866	0.5863	0.4437	0.3908
					44.0033	0.6669	0.641	0.6503	0.5952	0.5959	0.5564	0.6868	0.6678	0.5888	0.5869	0.4427	0.3861
					44.2533	0.6694	0.6438	0.6516	0.5925	0.5959	0.5587	0.69	0.6707	0.5917	0.5892	0.4403	0.3844
					44.5033	0.6717	0.6471	0.6576	0.593	0.5942	0.5607	0.69	0.6747	0.591	0.5907	0.4381	0.3812
					44.7533	0.6738	0.6496	0.6628	0.5942	0.5931	0.5633	0.691	0.6765	0.5936	0.5945	0.4382	0.3807
					45.0033	0.673	0.6501	0.6658	0.5954	0.5895	0.5628	0.6935	0.6804	0.5952	0.5947	0.4371	0.3798
					45.2533	0.6734	0.6509	0.6697	0.5989	0.5876	0.561	0.6988	0.6841	0.5965	0.5965	0.4332	0.3778
					45.5033	0.6748	0.653	0.6745	0.6008	0.586	0.5623	0.7018	0.6852	0.5982	0.5968	0.43	0.3782
					45.7533	0.677	0.6552	0.6781	0.6034	0.5862	0.5631	0.7053	0.6861	0.5999	0.5972	0.4276	0.3758
					46.0033	0.681	0.6593	0.6786	0.6047	0.5866	0.5614	0.7083	0.6865	0.6008	0.5991	0.4249	0.372
					46.2533	0.6847	0.6608	0.6804	0.6054	0.5858	0.5594	0.7111	0.6876	0.6014	0.6013	0.4188	0.3716
					46.5033	0.6872	0.6629	0.6826	0.6061	0.587	0.5576	0.7138	0.6869	0.6024	0.6035	0.4159	0.3705
					46.7533	0.6884	0.6661	0.6834	0.607	0.589	0.5564	0.7167	0.6891	0.6044	0.6043	0.4119	0.3697
					47.0033	0.6901	0.6677	0.6879	0.6067	0.5917	0.5608	0.7197	0.6921	0.6066	0.6073	0.41	0.3675
					47.2533	0.6927	0.6679	0.6888	0.606	0.5942	0.5617	0.7222	0.6943	0.6067	0.6067	0.4062	0.3677
					47.5033	0.6936	0.6671	0.692	0.6083	0.5939	0.5622	0.7248	0.6967	0.6073	0.6078	0.405	0.3667
					47.7533	0.6971	0.6681	0.6935	0.6102	0.591	0.5615	0.7273	0.7002	0.6096	0.6076	0.4036	0.3644
					48.0033	0.6976	0.6698	0.6943	0.6127	0.5894	0.5625	0.7274	0.7003	0.6103	0.6094	0.4011	0.3622
					48.2533	0.7	0.6703	0.693	0.613	0.5908	0.5634	0.7292	0.7021	0.6128	0.6094	0.4019	0.361
					48.5033	0.6999	0.6732	0.6924	0.614	0.5913	0.5658	0.7315	0.7056	0.6112	0.6104	0.3983	0.3574
					48.7533	0.7011	0.676	0.6934	0.6167	0.5904	0.5684	0.7341	0.7069	0.6119	0.6084	0.3942	0.3552
					49.0033	0.7023	0.678	0.6959	0.6166	0.5918	0.5698	0.7372	0.708	0.6127	0.6074	0.3909	0.353
					49.2533	0.7024	0.6778	0.6951	0.6186	0.589	0.5654	0.7394	0.709	0.6114	0.6099	0.3888	0.3523
					49.5033	0.7044	0.68	0.6994	0.6212	0.5883	0.5649	0.7419	0.7114	0.614	0.6136	0.3868	0.3505
					49.7533	0.7078	0.6824	0.6998	0.6218	0.5874	0.5672	0.7461	0.714	0.6157	0.6167	0.3852	0.349
					50.0033	0.713	0.6844	0.7027	0.622	0.5865	0.5703	0.7478	0.7129	0.6195	0.6181	0.3845	0.3466
					50.2533	0.7159	0.6857	0.7054	0.6212	0.5841	0.57	0.7494	0.7123	0.6194	0.6168	0.3821	0.3427
					50.5033	0.7161	0.6872	0.702	0.621	0.5847	0.5699	0.7506	0.7126	0.6172	0.6147	0.3798	0.3383
					50.7533	0.7161	0.6898	0.702	0.623	0.5846	0.5718	0.7519	0.7139	0.6174	0.6162	0.3761	0.3362
					51.0033	0.7176	0.6915	0.7054	0.6225	0.5834	0.5731	0.7545	0.7167	0.6152	0.6183	0.3736	0.3332
					51.2533	0.7181	0.6912	0.7098	0.6241	0.583	0.5719	0.7576	0.7171	0.6149	0.6171	0.3701	0.3282
					51.5033	0.7214	0.6922	0.7093	0.6252	0.5828	0.57	0.7588	0.7189	0.6141	0.6173	0.3683	0.3254
					51.7533	0.7216	0.693	0.7108	0.6277	0.5829	0.5679	0.7595	0.721	0.6131	0.6212	0.366	0.3226
					52.0033	0.7229	0.6909	0.7105	0.6285	0.5827	0.5681	0.763	0.7226	0.6119	0.623	0.3625	0.3205
					52.2533	0.7253	0.6905	0.7077	0.6303	0.5826	0.5677	0.7641	0.7226	0.6126	0.6252	0.3587	0.317
					52.5033	0.7266	0.6916	0.7083	0.632	0.5836	0.5705	0.767	0.724	0.615	0.6226	0.354	0.3147
					52.7533	0.7275	0.6907	0.7099	0.6318	0.5861	0.5719	0.7691	0.7246	0.6173	0.6226	0.3518	0.3135
					53.0033	0.7267	0.6926	0.7129	0.6315	0.5863	0.5711	0.7721	0.7261	0.6169	0.6223	0.3494	0.3105
					53.2533	0.7256	0.6925	0.7111	0.6299	0.5821	0.5711	0.7745	0.7293	0.618	0.6212	0.3464	0.3087
					53.5033	0.7227	0.6925	0.715	0.6292	0.5829	0.5716	0.778	0.7328	0.62	0.6214	0.3447	0.305
					53.7533	0.7212	0.6957	0.7166	0.6308	0.5818	0.5697	0.7782	0.7353	0.6214	0.6212	0.3423	0.304
					54.0033	0.7217	0.6957	0.7174	0.6315	0.5828	0.5689	0.7774	0.7327	0.6214	0.621	0.3383	0.3037
					54.2533	0.7215	0.6982	0.7178	0.6314	0.58	0.5684	0.7768	0.7344	0.6211	0.6202	0.3354	0.3
					54.5033	0.721	0.699	0.7172	0.6305	0.5812	0.5673	0.7804	0.737	0.6225	0.6208	0.3329	0.2972
					54.7533	0.7238	0.7001	0.7181	0.6268	0.5807	0.5695	0.7811	0.7365	0.6219	0.6219	0.3278	0.2941
					55.0033	0.7249	0.701	0.7194	0.6276	0.5797	0.5703	0.7819	0.7386	0.6183	0.6213	0.3259	0.2927
					55.2533	0.7246	0.7017	0.7204	0.6284	0.5793	0.5713	0.7825	0.7403	0.6167	0.6189	0.3225	0.2903
					55.5033	0.7227	0.7003	0.7195	0.6285	0.5802	0.5725	0.784	0.7417	0.6171	0.6193	0.3199	0.2887
					55.7533	0.7233	0.7018	0.7169	0.6285	0.5796	0.5731	0.7855	0.7425	0.6155	0.6196	0.3148	0.2857
					56.0033	0.7235	0.7014	0.7158	0.6297	0.5788	0.5713	0.7864	0.7433	0.6126	0.6207	0.3111	0.2839
					56.2533	0.7254	0.7022	0.7148	0.6301	0.58	0.5724	0.7857	0.7436	0.6127	0.6215	0.308	0.2826
					56.5033	0.7248	0.7029	0.7147	0.6311	0.5794	0.572	0.785	0.7434	0.6119	0.6237	0.3039	0.2809
					56.7533	0.7278	0.7014	0.7171	0.6323	0.5777	0.5737	0.7879	0.7435	0.6125	0.6264	0.3012	0.2774
					57.0033	0.7307	0.7011	0.7194	0.6337	0.5783	0.5733	0.7894	0.7444	0.6116	0.6276	0.2986	0.2756
					57.2533	0.7308	0.7003	0.7205	0.635	0.5802	0.5733	0.7893	0.7439	0.613	0.6276	0.2964	0.2737
					57.5033	0.7304	0.7008	0.7192	0.638	0.5764	0.5723	0.7901	0.7443	0.613	0.6227	0.295	0.2744
					57.7533	0.7304	0.7006	0.7194	0.6392	0.5766	0.5737	0.7925	0.745	0.6138	0.6229	0.2936	0.2729
					58.0033	0.7316	0.7004	0.7188	0.639	0.5748	0.5746	0.7935	0.7456	0.6133	0.6205	0.2915	0.27
					58.2533	0.7338	0.7013	0.7173	0.637	0.5724	0.5729	0.7934	0.7463	0.6124	0.6227	0.2893	0.2661
					58.5033	0.7341	0.702	0.7173	0.6358	0.5725	0.5746	0.7927	0.7473	0.6131	0.6214	0.2871	0.2647
					58.7533	0.7355	0.7019	0.7124	0.6357	0.5719	0.5734	0.7925	0.7469	0.614	0.6212	0.2833	0.2627
					59.0033	0.7366	0.7013	0.7119	0.6346	0.571	0.5742	0.7911	0.7449	0.6134	0.6208	0.2792	0.2624
					59.2533	0.7371	0.7005	0.7097	0.6351	0.5721	0.5757	0.79	0.7438	0.6118	0.619	0.2746	0.2585
					59.5033	0.7372	0.7014	0.7069	0.6366	0.5706	0.575	0.7908	0.7443	0.6103	0.6165	0.2726	0.257
					59.7533	0.7377	0.7016	0.7028	0.6351	0.5699	0.5725	0.7916	0.7454	0.6083	0.6136	0.2708	0.2555
					60.0033	0.7402	0.7005	0.7012	0.6339	0.5682	0.5701	0.7938	0.7481	0.6081	0.6125	0.2687	0.2516
					60.2533	0.7419	0.6989	0.7029	0.6333	0.5673	0.5709	0.795	0.748	0.6078	0.6106	0.2659	0.2487
					60.5033	0.742	0.699	0.7039	0.6326	0.5668	0.57	0.7942	0.7479	0.6059	0.6122	0.2624	0.2467
					60.7533	0.7441	0.6988	0.7045	0.6319	0.5652	0.5702	0.7959	0.7492	0.6055	0.6102	0.2619	0.2458
					61.0033	0.7421	0.7005	0.7021	0.6312	0.5629	0.5688	0.7949	0.7493	0.6033	0.608	0.2599	0.2443
					61.2533	0.7406	0.7001	0.698	0.6272	0.5619	0.5693	0.7956	0.7519	0.6007	0.6057	0.2577	0.2384
					61.5033	0.7394	0.7006	0.6959	0.627	0.562	0.5656	0.7936	0.753	0.5996	0.6059	0.2562	0.236
					61.7533	0.7412	0.7	0.6963	0.6215	0.5602	0.5643	0.7948	0.7545	0.5972	0.6053	0.254	0.2342
					62.0033	0.7448	0.7009	0.6966	0.6216	0.5605	0.5627	0.7981	0.756	0.5925	0.6026	0.2532	0.2334
					62.2533	0.7432	0.6969	0.693	0.6233	0.5597	0.5612	0.7976	0.7563	0.5896	0.601	0.2509	0.2331

## Sheet: Sup Fig. 3
Supplementary Fig. 3b	Time (s)	Bleached			Unbleached				Supplementary Fig. 3c	Distance (nm)	Pre-bleach	Bleached 0s	Bleached 22s		Supplementary Fig. 3d	Time (s)	Bleached				Supplementary Fig. 3f	Time (s)	1	1+2	fused		Supplementary Fig. 3g	Time (s)	Aspect ratio			Supplementary Fig. 3h	Time (s)	Before fission	1+2	2		Supplementary Fig. 3i	Time (s)	Aspect ratio		Supplementary Fig. 3j	Before	1,6HD-26"	1,6HD-60"	Removal-20"
	-4	1.06026	1.04616	1.04363	1.17176	1.06519	1.0534			0	547	378	398			-3.1236	1	1	1			0	87.1312	203.96				-10	3.30356				0	130.749					0	1.06193			7029	7929	198	9495
	-2	0.992357	1.02431	0.97256	1.08567	1.03411	1.00659			26.3843	620	395	422			-2.492	0.983897	0.987755	0.992354			2	92.0052	207.278				-9	2.78769				2	129.25					2	1.06456			11441	22998	15937	1573
	-1	1	1	1	1	1	1			52.7685	716	422	478			-1.8604	0.970435	0.9829	0.992971			4	86.1449	204.64				-8	2.75769				4	121.566					4	1.0731			35535	782	3648	13067
	0	0.165298	0.127932	0.176806	1.03211	0.95273	0.912971			79.1528	855	485	592			0	0.0849852	0.02713	0.0287364			6	82.4402	203.104				-7	2.47431				6	124.909					6	1.06018			4463	1563	399	6891
	0.2625	0.321957	0.229745	0.390332	1.01339	0.937931	0.922715			105.537	1056	623	787			0.6316	0.148836	0.0632443	0.0751048			8	80.1453	202.704				-6	2.77818				8	119.89					8	1.00273			200	19299	5487	31649
	0.5251	0.408965	0.301339	0.507492	1.03403	0.96362	0.934585			131.921	1335	905	1073			1.2632	0.188974	0.0940382	0.123388			10	77.9283	198.253				-5	2.30435				10	122.476					10	1.05943			995	5195	1187	17398
	0.7876	0.439397	0.35374	0.596104	1.03018	0.938186	0.914211			158.305	1693	1270	1439			1.8948	0.218193	0.124167	0.16963			12	83.6976	203.726				-4	2.32741				11.999	116.755					11.999	1.30943			8674	4050	7132	1945
	1.0502	0.480455	0.390157	0.62294	1.06908	0.937284	0.89965			184.69	2126	1715	1868			2.5264	0.250642	0.149713	0.212149			14	82.6411	192.455				-3	2.20149				13.999	108.776					13.999	1.58479			6048	10818	2753	3034
	1.3127	0.490592	0.433565	0.667601	1.04165	0.997066	0.917037			211.074	2767	2185	2339			3.158	0.278621	0.175087	0.243247			16	85.5094	204.593				-2	2.1597				15.999	114.347					15.999	1.55677			8249	4067	200	10413
	1.5752	0.503804	0.448365	0.722158	1.03078	0.985637	0.932482			237.458	3332	2633	2878			3.7896	0.298017	0.197493	0.277418			17.999	79.2832	197.703				-1	1.4993				18	112.919					18	1.6244			13610	2508	6427	6864
	1.8378	0.530936	0.456792	0.741377	1.04473	0.954019	0.946999			263.842	3949	3045	3362			4.4212	0.319012	0.214456	0.30146			19.999	87.6338	207.879				0	1.3338				20	109.846					20	1.5287			54942	7900	10775	15492
	2.1003	0.545316	0.477343	0.730348	1.04733	0.930538	0.965905			290.227	4588	3429	3805			5.0528	0.336775	0.234951	0.329022			21.999	87.8555	212.211	212.211			1	1.22279				22	103.76					22	1.61968			8057	11669	8018	17860
	2.3629	0.558234	0.486557	0.746111	1.00368	0.913495	0.959219			316.611	5198	3792	4169			5.6844	0.354436	0.252752	0.350221			24			259.561			2	1.30283				24	97.8402					24	1.78179			11084	5794	25424	9951
	2.6254	0.584659	0.504015	0.784475	1.0241	0.94887	0.961511			342.995	5728	4111	4438			6.316	0.373011	0.26925	0.378928			26			257.955			3	1.04607				26	94.156					26	1.54471			24992	5562	1586	13441
	2.8879	0.581871	0.506064	0.817072	1.02596	0.931567	0.938512			369.38	6159	4342	4622			6.9476	0.379776	0.279804	0.397165			28			251.332								28	87.0328					28	1.7969			200	3757	1199	12645
	3.1505	0.600199	0.521321	0.82832	1.01786	0.948507	0.929913			395.764	6494	4444	4760			7.5792	0.396039	0.292859	0.419791			30			249.065								30	90.0221					30	1.6766			12812	396	1178	17638
	3.413	0.60852	0.531397	0.819314	1.02508	0.98937	0.942488			422.148	6749	4412	4898			8.2108	0.413324	0.301191	0.43747			32			253.988								32	87.9541					32	1.83862			5272	6473	585	8655
	3.6756	0.585466	0.544213	0.81412	1.04255	0.951472	0.941949			448.532	6946	4277	5063			8.8425	0.417649	0.317488	0.457507			34			249.91								34	84.5998					34	1.84015			24651	14984		2352
	3.9381	0.617101	0.544744	0.832412	1.02511	0.941174	0.928956			474.916	7125	4079	5236			9.4741	0.425638	0.327459	0.474549			36			243.372								35.999	88.9199					35.999	1.89139			400	7797		4482
	4.2006	0.610884	0.558091	0.832412	1.03669	0.950619	0.949986			501.301	7341	3844	5364			10.1057	0.432457	0.340965	0.497807			38			233.601								37.999	91.1678					37.999	1.86605			31564	7140		33527
	4.4632	0.610336	0.571025	0.851774	0.997677	0.929897	0.970226			527.685	7616	3581	5401			10.7373	0.450557	0.348737	0.510193			39.999			226.461								39.999	85.2016					39.999	1.70298			24855	11143		5519
	4.7257	0.640933	0.575767	0.872981	1.01132	0.907784	0.948724			554.069	7914	3288	5351			11.3689	0.459472	0.361152	0.517315														42	91.1233					42	1.69129			6500	199		10030
	4.9883	0.61231	0.568053	0.872594	0.984459	0.921475	0.953913			580.453	8158	2975	5276			12.0005	0.474758	0.367721	0.534424														44	93.3981					44	1.6327			5258	4266		18357
	5.2508	0.633678	0.5727	0.866503	0.993774	0.948174	0.936059			606.838	8298	2662	5248			12.6321	0.486995	0.377623	0.547029														46	90.9889					46	1.55952			3159	989		11317
	5.5133	0.642648	0.582975	0.897892	1.02228	0.903948	0.96576			633.222	8365	2369	5297			13.2637	0.507803	0.384338	0.559553														48	89.9518					48	1.54684			12396	8950		12773
	5.7759	0.613347	0.578681	0.876362	1.01824	0.908812	0.951087			659.606	8438	2101	5390			13.8953	0.497594	0.391861	0.565592														50	95.2469					50	1.4356			17652	8796		8237
	6.0384	0.619464	0.606241	0.897612	0.965321	0.948459	0.958796			685.991	8570	1856	5459			14.5269	0.506064	0.402532	0.570978														52	99.2071					52	1.64033			13031	10800		10575
	6.301	0.632612	0.616712	0.887753	0.996942	0.922685	0.938278			712.375	8740	1654	5457			15.1585	0.515864	0.404015	0.58622														54	98.4141					54	1.60746			22702	200
	6.5635	0.636495	0.612641	0.873765	0.973191	0.895478	0.954614			738.759	8893	1442	5386			15.7901	0.523513	0.4163	0.585952														56	93.6607					56	1.46101			5582
	6.8261	0.618498	0.611122	0.890599	0.962346	0.922479	0.961861			765.143	9008	1248	5278			16.4217	0.525324	0.422831	0.597759														57.999	93.5718					57.999	1.70981			27633
	7.0886	0.634327	0.611653	0.936755	0.962685	0.932498	0.948957			791.528	9127	1084	5173			17.0533	0.518925	0.42307	0.608542														59.999	99.5597					59.999	1.63753			16274
	7.3511	0.643461	0.608503	0.924691	0.938762	0.890607	0.962117			817.912	9269	959	5084			17.6849	0.532954	0.434364	0.61836														61.999	106.598					61.999	1.60809			3688
	7.6137	0.64553	0.585964	0.918607	0.967753	0.890014	0.947906			844.296	9407	871	5050			18.3165	0.543063	0.438229	0.624102														64	102.761					64	1.79386			21238
	7.8762	0.661141	0.586538	0.917822	0.932281	0.921711	0.935124			870.68	9477	807	5079			18.9481	0.54491	0.442607	0.630872														66	111.39					66	1.64605			20938
	8.1388	0.679368	0.593407	0.898285	0.894064	0.968745	0.945898			897.065	9443	757	5157			19.5797	0.550873	0.449233	0.637295														68	106.937					68	1.41357			11304
	8.4013	0.671436	0.614429	0.884017	0.908837	0.940067	0.940058			923.449	9329	711	5242			20.2113	0.545894	0.45494	0.642187														70	100.996					70	1.46863			23849
	8.6638	0.681313	0.61579	0.922842	0.855105	0.958163	0.97511			949.833	9193	670	5290			20.8429	0.556961	0.451212	0.650146														72	100.141					72	1.54106			28919
	8.9264	0.648093	0.634588	0.930527	0.916682	0.957467	0.946599			976.217	9084	642	5282			21.4745	0.558169	0.460808	0.65433														74	96.8972					74	1.9589			995
	9.1889	0.655961	0.617974	0.912522	0.927098	0.9213	0.937015			1002.6	9012	639	5230			22.1061	0.552838	0.464421	0.659585														76	89.8298					76	2.00597			399
	9.4515	0.665384	0.628959	0.946508	0.905529	0.951907	0.928161			1028.99	8958	665	5171			22.7377	0.561556	0.472381	0.668255														78	67.8019	36.8318	67.8019			78	2.01884			3977
	9.714	0.66836	0.643524	0.93181	0.861528	0.930798	0.927766			1055.37	8914	706	5135			23.3693	0.548422	0.472756	0.676056														79.999		36.1801	64.3021			79.999	2.07344			5453
	9.9765	0.645276	0.646852	0.946296	0.922907	0.929897	0.948306			1081.75	8892	739	5129			24.0009	0.562347	0.481905	0.679146														81.999		36.3407	62.5394			81.999	1.97002			200
	10.2391	0.639153	0.646595	0.929356	0.892106	0.913344	0.959264			1108.14	8907	754	5143			24.6325	0.564038	0.483821	0.68292														83.999		35.9725	61.7728			83.999	2.05042			23243
	10.5016	0.633743	0.675356	0.932881	0.904365	0.89581	0.955248			1134.52	8956	759	5164			25.2641	0.570806	0.48251	0.686187														86		35.4463	60.0057			86	2.0122			14144
	10.7642	0.656314	0.663958	0.942703	0.913227	0.889318	0.960059			1160.91	9004	781	5188			25.8957	0.568415	0.489855	0.694178														88		40.8824	65.6068			88	2.02963			4244
	11.0267	0.652042	0.660769	0.921808	0.926816	0.900136	0.965949			1187.29	9013	842	5220			26.5273	0.571715	0.493479	0.698476														90		35.5202	57.9928							15028
	11.2892	0.6647	0.649193	0.936151	0.937521	0.876885	0.969759			1213.68	8971	944	5268			27.1589	0.569296	0.498736	0.70921														92		35.9399	60.1836							7579
	11.5518	0.647345	0.646517	0.938287	0.940323	0.88832	0.97165			1240.06	8901	1075	5336			27.7905	0.562872	0.498081	0.703168														94		32.7561	56.4645							18539
	11.8143	0.636142	0.665041	0.951347	0.885311	0.918311	0.960176			1266.44	8839	1220	5429			28.4222	0.572969	0.503567	0.714514														96		29.9988	56.094							20824
	12.0769	0.610336	0.645925	0.926186	0.894172	0.906519	0.9573			1292.83	8799	1415	5543			29.0538	0.57357	0.507933	0.712907														98		28.5571	55.1927							37988
	12.3394	0.618786	0.640474	0.907328	0.854394	0.900366	0.956928			1319.21	8759	1596	5667			29.6854	0.564233	0.510935	0.718965														100		28.7506	54.57							4531
	12.6019	0.643685	0.66006	0.925906	0.859065	0.888369	0.990606			1345.6	8678	1787	5780			30.317	0.574637	0.516522	0.722692														102		28.57	56.8302							16322
	12.8645	0.659585	0.633327	0.942846	0.86872	0.891382	0.977752			1371.98	8514	1994	5856			30.9486	0.57155	0.513543	0.725125														103.999		27.0598	52.9101							1596
	13.127	0.67542	0.633701	0.922343	0.856915	0.888108	0.953051			1398.37	8318	2218	5914			31.5802	0.572796	0.517019	0.734851														105.999		25.199	54.2674							3224
	13.3896	0.667841	0.637364	0.938679	0.882144	0.913186	0.899839			1424.75	8137	2461	5901			32.2118	0.578686	0.51928	0.732893														107.999		25.789	52.9785							15852
	13.6521	0.65233	0.611614	0.914228	0.881715	0.926551	0.92232			1451.13	8011	2715	5857			32.8434	0.570313	0.517356	0.74022														110		25.8138	52.6545							11992
	13.9147	0.670658	0.618522	0.945013	0.838571	0.909943	0.92608			1477.52	7950	2969	5800			33.475	0.569064	0.522324	0.739165														112		24.2125	52.048							395
	14.1772	0.668331	0.644411	0.912416	0.879821	0.915013	0.961021			1503.9	7939	3210	5736																				114		23.2942	51.3732							1183
	14.4397	0.703819	0.626201	0.927612	0.881805	0.898127	0.926359			1530.29	7940	3425	5664																				116		21.1674	47.9616
	14.7023	0.694101	0.609173	0.921633	0.86442	0.887854	0.901752			1556.67	7908	3609	5585																				118		23.6204	53.2917
	14.9648	0.668849	0.609156	0.921951	0.8309	0.909453	0.915518			1583.06	7804	3755	5509																				120		22.7106	52.365
	15.2274	0.654599	0.643467	0.901417	0.832397	0.909943	0.929284			1609.44	7621	3862	5446
	15.4899	0.667063	0.649845	0.917897	0.830618	0.882579	0.909862			1635.82	7381	3932	5390
	15.7524	0.64903	0.624822	0.892773	0.800719	0.883038	0.919022			1662.21	7116	3962	5311
	16.015	0.659231	0.627719	0.900745	0.815218	0.865638	0.899249			1688.59	6827	3938	5160
	16.2775	0.685751	0.651733	0.900633	0.784698	0.863394	0.921642			1714.98	6483	3836	4898
	16.5401	0.66305	0.637621	0.90138	0.777615	0.867617	0.934935			1741.36	6038	3638	4520
	16.8026	0.659974	0.65443	0.922555	0.800348	0.891739	0.921525			1767.74	5477	3344	4061
	17.0651	0.679304	0.650963	0.927967	0.772919	0.861415	0.954286			1794.13	4821	2980	3577
	17.3277	0.676681	0.641262	0.936331	0.843185	0.864168	0.961066			1820.51	4118	2582	3105
	17.5902	0.679368	0.618231	0.921528	0.808365	0.846532	0.960993			1846.9	3415	2178	2653
	17.8528	0.679044	0.650058	0.906151	0.758849	0.837959	0.975343			1873.28	2745	1761	2210
	18.1153	0.673446	0.648562	0.946757	0.754146	0.853253	0.967095			1899.67	2135	1402	1773
	18.3778	0.667971	0.653543	0.942348	0.714227	0.869238	0.971817			1926.05	1612	1092	1362
	18.6404	0.682739	0.632283	0.963629	0.727254	0.867671	0.991679			1952.43	1166	844	1017
	18.9029	0.665125	0.627854	0.940461	0.729231	0.888677	0.961906			1978.82	893	661	720
	19.1655	0.654758	0.618801	0.939533	0.749251	0.871713	0.961883			2005.2	741	533	565
	19.428	0.688597	0.644999	0.900564	0.76318	0.872457	0.966767			2031.59
	19.6906	0.69132	0.655731	0.906188	0.773002	0.875524	0.940525			2057.97
	19.9531	0.691774	0.656575	0.930066	0.738605	0.856006	0.968658
	20.2156	0.683417	0.648505	0.91099	0.736365	0.865299	0.971767

[truncated: 9 more sheets: Sup Fig. 4, Sup Fig. 5, Sup Fig. 6i, Sup Fig.6 a,c,g,h-blots and gel, Sup Fig. 7a,g-h,j,m, Sup Fig. 7b-f,i,k,l-blots, Sup Fig. 8d-j, Sup Fig. 8b,c-blots, Sup Fig. 9]
